# Supplementary material for: A Phospholipid Profile at 4 Months Predicts the Onset of Celiac Disease in at-Risk Infants
Source: Sci Rep. 2019 Oct 4;9:14303. doi: 10.1038/s41598-019-50735-7 (PMC6778072; doi:10.1038/s41598-019-50735-7)
Supplement: Supplementary file 7 — Supplemental Table 2S [file 41598_2019_50735_MOESM7_ESM.xls]

## Sheet: Foglio1
A PHOSPHOLIPID PROFILE AT 4 MONTHS PREDICTS THE ONSET OF CELIAC DISEASE IN AT-RISK INFANTS R. Auricchio1,2, M. Galatola1,2, D. Cielo1,2, A. Amoresano3, M. Caterino4,5, E. De Vita3, A. Illiano3, R.Troncone1,2, L. Greco1,2and M. Ruoppolo4,5

## Sheet: Table 2S
Table 2S. Lipid concentration measure (uM) by mass spectrometry
ID	Status	Time	LPC22:1	LPC22:0	LPC24:1	LPC24:0	LPC26:1	LPC26:0	PC28:2	PC28:1	PC28:0	PC30:2	PC30:1	PC30:0	PC32:2	PC32:1	PC32:0	PC34:2	PC34:1	PC36:2	PC36:1	PC36:0	PC40:4	PC42:5	PC(O-36:0)	PC(O-38:3)	PC(O-38:0)	PC(O-40:6)	PC(O-40:5)	PC(O-40:1)	PC(O-42:5)	PC(O-42:3)	PC(O-42:0)	PA28:1	PA28:0	PA30:1	PA30:0	PA32:2	PA32:1	PA32:0	PA34:2	PA34:1	PA36:2	PA36:1	PE28:1	PE28:0	PE30:2	PE30:1	PE30:0
LIP1	1	4	1.4	1.64	0.001	1.72	1.51	2.09	1.4	2.49	1.87	2.02	6.92	2.21	2.11	3.21	2.51	34.32	19.8	17.32	7.27	3.97	1.98	1.13	2.78	5.1	1.95	1.72	2.26	2.19	1.72	2.35	1.31	0.001	0.001	0.001	0.001	0.001	0.001	0.001	0.001	0.001	0.001	0.001	0.001	0.001	0.001	0.001	0.001
			1.38	1.7	0.001	1.9	1.41	2.25	1.32	2.48	1.61	1.77	6.39	2.13	1.8	2.94	2.79	37.81	25.05	24.22	6.69	4.32	2.17	1.18	2.42	6.45	1.84	1.59	2.35	2.31	1.39	1.73	1.39	0.001	0.001	0.001	0.001	0.001	0.001	0.001	0.001	0.001	0.001	0.001	0.001	0.001	0.001	0.001	0.001
			1.39	1.54	0.001	1.58	1.36	1.79	1.3	2.68	1.59	1.52	6.66	2.1	2.02	4.72	2.65	36.06	22.42	20.77	8.87	3.41	2	1.1	2.25	5.78	1.89	1.38	1.84	1.62	1.21	1.31	1.23	0.001	0.001	0.001	0.001	0.001	0.001	0.001	0.001	0.001	0.001	0.001	0.001	0.001	0.001	0.001	0.001
		12	1.41	1.98	0.001	1.96	1.45	2.2	1.45	2.56	1.9	2.47	9.42	2.77	2.35	2.95	3.07	32.12	27.89	26.97	10.91	5.6	3.15	1.4	3.52	10.19	2.62	2.08	3.71	3.43	1.82	2.06	1.72	0.001	0.001	0.001	0.001	0.001	0.001	0.001	0.001	0.001	0.001	0.001	0.001	0.001	0.001	0.001	0.001
			1.41	2.31	0.001	2.44	1.41	2.56	1.37	2.55	1.67	1.86	7.5	2.38	2.06	4.49	3.13	46.96	30.49	31.07	11.01	4.61	2.51	1.28	2.07	6.65	2.05	1.83	2.99	2.8	1.68	1.83	1.55	0.001	0.001	0.001	0.001	0.001	0.001	0.001	0.001	0.001	0.001	0.001	0.001	0.001	0.001	0.001	0.001
			1.4	2.01	0.001	1.99	1.42	2.18	1.38	2.22	1.9	2.02	8.46	2.05	2.63	3.72	3.1	39.54	29.19	29.02	10.96	6.59	2.59	1.36	2.48	8.42	1.89	1.77	3.28	3.21	1.62	1.86	1.5	0.001	0.001	0.001	0.001	0.001	0.001	0.001	0.001	0.001	0.001	0.001	0.001	0.001	0.001	0.001	0.001
		20	1.4	1.66	0.001	1.67	1.35	1.72	1.3	1.89	1.49	1.8	6.28	1.71	1.65	2.63	1.96	24.36	16.38	10.74	4.42	2.32	1.5	1.04	2.27	4.24	1.45	1.43	1.91	1.74	1.31	1.46	1.31	0.001	0.001	0.001	0.001	0.001	0.001	0.001	0.001	0.001	0.001	0.001	0.001	0.001	0.001	0.001	0.001
			1.41	1.75	0.001	1.74	1.37	1.97	1.31	2.03	1.5	1.75	6.87	1.99	1.66	2.96	2.35	22.887	19.64	11.72	5.91	3.07	1.59	1.08	2.15	4.88	1.57	1.63	2	1.64	1.19	1.28	1.19	0.001	0.001	0.001	0.001	0.001	0.001	0.001	0.001	0.001	0.001	0.001	0.001	0.001	0.001	0.001	0.001
			1.41	1.78	0.001	1.89	1.39	2.25	1.33	2.33	1.8	1.8	6.57	2.46	2.13	2.79	2.16	22.12	18.01	11.23	5.16	2.69	1.92	1.16	2.39	4.56	1.51	1.51	2.34	2.11	1.38	1.49	1.4	0.001	0.001	0.001	0.001	0.001	0.001	0.001	0.001	0.001	0.001	0.001	0.001	0.001	0.001	0.001	0.001
LIP2	1	4	1.42	1.81	0.001	1.89	1.45	1.74	1.4	2.48	1.65	2.2	9.26	2.36	1.97	3.31	2.83	31.17	22.06	20.39	7.74	2.62	3.01	1.31	2.17	6.65	1.89	1.89	3.95	2.41	1.73	1.92	1.5	0.001	0.001	0.001	0.001	0.001	0.001	0.001	0.001	0.001	0.001	0.001	0.001	0.001	0.001	0.001	0.001
			1.41	1.84	0.001	2.03	1.43	1.89	1.35	2.06	1.56	1.94	6.85	1.99	1.74	3.97	2.79	23.72	22.13	21.38	9	3.09	2.5	1.14	1.89	5.35	1.71	1.75	3.26	2.19	1.75	1.82	1.39	0.001	0.001	0.001	0.001	0.001	0.001	0.001	0.001	0.001	0.001	0.001	0.001	0.001	0.001	0.001	0.001
			1.41	1.93	0.001	2.03	1.42	1.85	1.39	2.54	1.5	1.47	8.06	1.5	1.99	4.64	2.81	27.44	22.09	20.88	8.37	3.06	3.12	1.32	2.25	6.8	1.82	1.82	3.46	2.57	1.78	1.93	1.57	0.001	0.001	0.001	0.001	0.001	0.001	0.001	0.001	0.001	0.001	0.001	0.001	0.001	0.001	0.001	0.001
		12	1.41	1.65	0.001	1.69	1.38	1.76	1.35	2.23	1.56	2.35	9.72	2.28	1.82	3.3	2.08	26.99	14.11	10.18	5.17	4.23	3.43	1.38	3.01	5.27	1.72	1.79	3.32	2.63	1.71	2.75	1.52	0.001	0.001	0.001	0.001	0.001	0.001	0.001	0.001	0.001	0.001	0.001	0.001	0.001	0.001	0.001	0.001
			1.41	1.74	0.001	1.84	1.36	1.88	1.34	1.96	1.54	1.85	6.23	2.06	1.78	2.88	2.62	27.32	18.27	18.3	7.1	3.91	2.32	1.18	2.19	4.99	1.8	1.64	2.56	1.96	1.41	1.64	1.25	0.001	0.001	0.001	0.001	0.001	0.001	0.001	0.001	0.001	0.001	0.001	0.001	0.001	0.001	0.001	0.001
			1.4	1.81	0.001	1.87	1.41	2.14	1.35	2.37	1.69	1.8	7.98	1.71	2.04	4.05	6.19	27.16	16.19	14.24	6.13	3.59	2.75	1.27	2.46	5.54	1.98	1.72	2.75	2.31	1.56	1.92	1.42	0.001	0.001	0.001	0.001	0.001	0.001	0.001	0.001	0.001	0.001	0.001	0.001	0.001	0.001	0.001	0.001
		15	1.39	1.51	0.001	1.52	1.32	1.5	1.28	1.67	1.41	1.69	5.46	1.64	1.47	1.8	1.48	9.95	6.68	4.33	2.36	2.79	1.68	1.09	2.03	3.66	1.56	1.53	1.87	1.9	1.33	1.63	1.43	0.001	0.001	0.001	0.001	0.001	0.001	0.001	0.001	0.001	0.001	0.001	0.001	0.001	0.001	0.001	0.001
			1.41	1.63	0.001	1.71	1.33	1.68	1.3	1.83	1.45	1.74	7.17	1.91	1.62	2.52	2.33	16.32	16.46	10.34	5.13	3.13	1.69	1.1	1.88	3.22	1.56	1.45	1.77	1.78	1.25	1.47	1.28	0.001	0.001	0.001	0.001	0.001	0.001	0.001	0.001	0.001	0.001	0.001	0.001	0.001	0.001	0.001	0.001
			1.4	1.54	0.001	1.6	1.31	1.53	1.28	2.24	1.38	1.37	6.32	1.35	1.88	3.72	1.91	13.13	11.57	7.33	3.75	3.2	1.61	1.07	1.72	2.52	1.4	1.2	1.49	1.73	1.14	1.35	1.27	0.001	0.001	0.001	0.001	0.001	0.001	0.001	0.001	0.001	0.001	0.001	0.001	0.001	0.001	0.001	0.001
LIP3	1	4	1.4	1.65	0.001	1.75	1.39	1.82	1.35	1.94	1.66	1.83	5.05	2.03	1.78	2.92	2.08	20.82	16.75	14.35	5.41	4.76	2.16	1.16	1.69	3.28	1.46	1.62	2.33	2.16	1.53	1.91	1.59	0.001	0.001	0.001	0.001	0.001	0.001	0.001	0.001	0.001	0.001	0.001	0.001	0.001	0.001	0.001	0.001
			1.41	1.65	0.001	1.87	1.43	1.89	1.37	2.24	1.68	1.78	6.15	2.15	1.73	3.02	2.39	18.38	17.2	15.96	7.1	4.2	2.05	1.14	2.02	3.7	1.77	1.72	2.43	2.26	1.53	1.93	1.57	0.001	0.001	0.001	0.001	0.001	0.001	0.001	0.001	0.001	0.001	0.001	0.001	0.001	0.001	0.001	0.001
			1.41	1.59	0.001	1.63	1.43	1.75	1.34	2.85	1.71	1.97	5.6	3.01	2.19	2.97	2.23	19.6	19.97	15.16	6.26	3.64	2.66	1.27	2.31	3.49	1.96	1.68	2.68	2.48	1.61	1.95	1.65	0.001	0.001	0.001	0.001	0.001	0.001	0.001	0.001	0.001	0.001	0.001	0.001	0.001	0.001	0.001	0.001
		12	1.39	1.73	0.001	1.81	1.4	1.74	1.46	2.17	1.68	1.91	6.03	1.96	1.81	2.84	1.51	15.36	8.3	10.26	8.41	3	2.08	1.14	2.14	5.13	1.72	1.58	2.56	2.56	1.7	1.36	1.91	0.001	0.001	0.001	0.001	0.001	0.001	0.001	0.001	0.001	0.001	0.001	0.001	0.001	0.001	0.001	0.001
			1.4	1.69	0.001	1.77	1.37	1.8	1.33	2.17	1.6	1.8	5.94	2.09	1.77	3.23	2.35	26.47	19.77	16.77	6.82	2.98	1.59	1.13	2.02	4.25	1.57	1.42	1.97	1.98	1.32	1.37	1.4	0.001	0.001	0.001	0.001	0.001	0.001	0.001	0.001	0.001	0.001	0.001	0.001	0.001	0.001	0.001	0.001
			1.38	1.58	0.001	1.61	1.36	1.67	1.33	2.35	1.56	1.57	5.99	3.05	1.74	5.15	4.88	20.91	14.03	13.51	10	3.01	1.78	1.14	1.98	4.13	1.5	1.32	1.8	1.95	1.27	1.34	1.39	0.001	0.001	0.001	0.001	0.001	0.001	0.001	0.001	0.001	0.001	0.001	0.001	0.001	0.001	0.001	0.001
		34	1.43	1.76	0.001	1.89	1.4	1.98	1.42	2.17	2.32	2.26	10.85	2.35	2.08	3.85	3.26	24.91	30.31	21.99	13.79	4.57	1.75	1.2	2.65	6.71	2.45	2.26	2.86	2.63	1.63	2.23	2.26	0.001	0.001	0.001	0.001	0.001	0.001	0.001	0.001	0.001	0.001	0.001	0.001	0.001	0.001	0.001	0.001
			1.42	1.84	0.001	2.13	1.42	2.33	1.38	2.35	1.91	2.13	10.28	2.26	1.93	3.29	2.43	25.15	22.48	24.02	13.28	5.7	1.86	1.16	3.17	5.4	2.5	1.72	2.18	2.54	1.42	1.66	1.68	0.001	0.001	0.001	0.001	0.001	0.001	0.001	0.001	0.001	0.001	0.001	0.001	0.001	0.001	0.001	0.001
			1.4	1.94	0.001	1.98	1.37	2.47	1.32	2.08	1.9	1.48	10.57	2.31	1.81	3.46	4.34	25.03	26.4	26.12	12.77	5.26	1.98	1.24	2.47	5.28	2.17	1.73	2.02	2.73	1.37	1.61	1.66	0.001	0.001	0.001	0.001	0.001	0.001	0.001	0.001	0.001	0.001	0.001	0.001	0.001	0.001	0.001	0.001
LIP4	1	4	1.42	1.55	0.001	1.57	1.37	1.79	1.31	2.04	1.61	1.85	6.1	1.94	1.9	3.39	2.51	28.51	19.19	15.55	7.09	2.92	2.2	1.22	2.23	3.3	2.28	1.66	2.65	2.16	1.4	1.7	1.31	0.001	0.001	0.001	0.001	0.001	0.001	0.001	0.001	0.001	0.001	0.001	0.001	0.001	0.001	0.001	0.001
			1.39	1.59	0.001	1.67	1.35	1.8	1.26	1.95	1.48	1.58	7.26	1.68	1.54	2.59	2.14	25.83	14.7	12.13	7.07	2.65	1.65	1.07	2.14	3.04	1.55	1.34	1.74	1.56	1.22	1.26	1.09	0.001	0.001	0.001	0.001	0.001	0.001	0.001	0.001	0.001	0.001	0.001	0.001	0.001	0.001	0.001	0.001
			1.39	1.46	0.001	1.47	1.33	1.68	1.27	2.23	1.5	1.58	8.42	1.71	1.74	4.6	4.63	27.17	16.95	13.84	7.05	3.2	1.74	1.09	2.32	3.55	1.81	1.41	1.86	1.62	1.26	1.35	1.14	0.001	0.001	0.001	0.001	0.001	0.001	0.001	0.001	0.001	0.001	0.001	0.001	0.001	0.001	0.001	0.001
		42	1.39	1.59	0.001	1.49	1.33	1.4	1.3	2.06	1.43	2.06	7	2.1	2.17	6.69	2.71	28.63	27.27	20.4	8.49	2.16	3.69	1.22	1.83	7.03	1.51	1.65	2.52	2.81	1.45	2.64	1.39	0.001	0.001	0.001	0.001	0.001	0.001	0.001	0.001	0.001	0.001	0.001	0.001	0.001	0.001	0.001	0.001
			1.4	1.76	0.001	1.74	1.38	1.61	1.37	2.08	1.51	2.15	9.06	2.43	2.67	8.19	3.34	39.49	38	20.7	9.13	2.98	2.57	1.19	2.42	5.78	1.81	1.74	2.84	2.42	1.69	1.84	1.44	0.001	0.001	0.001	0.001	0.001	0.001	0.001	0.001	0.001	0.001	0.001	0.001	0.001	0.001	0.001	0.001
			1.4	1.65	0.001	1.63	1.36	1.56	1.33	2.38	1.44	1.92	8.03	1.71	2.42	7.44	3.02	34.06	32.64	20.55	8.81	3.27	2.19	1.17	2.1	8.27	1.74	1.54	3.3	2.14	1.44	1.84	1.39	0.001	0.001	0.001	0.001	0.001	0.001	0.001	0.001	0.001	0.001	0.001	0.001	0.001	0.001	0.001	0.001
		51	1.43	1.64	0.001	1.69	1.36	1.62	1.33	1.81	1.49	1.97	4.67	1.59	1.76	2.44	8.13	16.8	12.25	11.45	4.69	3.59	2.48	1.23	2.57	5.95	2.44	1.41	2.89	2.38	1.61	1.86	1.55	0.001	0.001	0.001	0.001	0.001	0.001	0.001	0.001	0.001	0.001	0.001	0.001	0.001	0.001	0.001	0.001
			1.4	1.62	0.001	1.77	1.35	1.71	1.3	1.67	1.43	1.67	5.19	1.65	1.53	2.7	1.98	26.56	15.76	15.66	5.54	2.52	1.96	1.16	1.99	4.27	1.67	1.46	2.54	1.82	1.32	1.47	1.26	0.001	0.001	0.001	0.001	0.001	0.001	0.001	0.001	0.001	0.001	0.001	0.001	0.001	0.001	0.001	0.001
			1.38	1.53	0.001	1.57	1.32	1.54	1.27	1.91	1.43	1.73	4.93	1.87	1.92	1.45	4.77	21.68	14	13.55	5.12	2.76	1.74	1.14	1.81	4	1.53	1.36	1.89	1.81	1.35	1.5	1.28	0.001	0.001	0.001	0.001	0.001	0.001	0.001	0.001	0.001	0.001	0.001	0.001	0.001	0.001	0.001	0.001
LIP5	1	4	1.42	1.63	0.001	1.65	1.31	1.6	1.27	1.57	1.39	1.44	3.6	1.56	1.42	2.09	1.86	12.31	9.97	9.56	4.46	2.28	1.95	1.1	1.61	3.35	1.46	1.48	2.07	1.54	1.35	1.37	1.26	0.001	0.001	0.001	0.001	0.001	0.001	0.001	0.001	0.001	0.001	0.001	0.001	0.001	0.001	0.001	0.001
			1.39	1.66	0.001	1.88	1.36	1.79	1.31	1.81	1.47	1.6	4.19	1.66	1.48	2.19	1.89	16.35	11.78	10.61	4.59	2.67	1.63	1.1	1.52	3.12	1.36	1.31	1.85	1.57	1.31	1.42	1.15	0.001	0.001	0.001	0.001	0.001	0.001	0.001	0.001	0.001	0.001	0.001	0.001	0.001	0.001	0.001	0.001
			1.38	1.56	0.001	1.56	1.31	1.6	1.27	2.25	1.42	1.78	3.9	2.15	1.73	4.36	1.87	14.33	10.88	10.08	4.52	2.33	1.6	1.06	1.46	2.95	1.38	1.25	1.7	1.51	1.22	1.33	1.13	0.001	0.001	0.001	0.001	0.001	0.001	0.001	0.001	0.001	0.001	0.001	0.001	0.001	0.001	0.001	0.001
		12	1.41	1.85	0.001	1.94	1.41	1.95	1.28	1.67	1.47	1.6	4.69	1.76	1.68	2.59	1.94	20.72	38.62	36.9	4.79	2.51	1.62	1.23	1.77	3.53	1.45	1.32	1.78	1.67	1.24	1.76	1.63	0.001	0.001	0.001	0.001	0.001	0.001	0.001	0.001	0.001	0.001	0.001	0.001	0.001	0.001	0.001	0.001
			1.39	1.74	0.001	1.83	1.36	1.88	1.32	1.71	1.43	1.49	1.88	1.44	1.42	1.41	1.34	4.85	35.11	37.47	5.7	1.95	1.67	1.07	1.44	3.45	1.33	1.22	1.69	1.71	1.15	1.26	1.18	0.001	0.001	0.001	0.001	0.001	0.001	0.001	0.001	0.001	0.001	0.001	0.001	0.001	0.001	0.001	0.001
			1.38	1.56	0.001	1.65	1.34	1.61	1.27	1.92	1.46	1.85	3.29	2.17	2.02	2	1.64	12.78	42.12	36.33	5.25	2.33	1.57	1.08	1.87	4.05	1.57	1.26	1.65	1.63	1.19	1.36	1.2	0.001	0.001	0.001	0.001	0.001	0.001	0.001	0.001	0.001	0.001	0.001	0.001	0.001	0.001	0.001	0.001
		37	1.44	1.95	0.001	1.76	1.45	1.75	1.35	1.73	1.54	1.97	11.22	1.78	1.65	2.17	1.77	54.46	42.62	31.88	4.31	3.61	2.05	1.15	2	4.83	1.56	1.46	2.47	2.23	1.36	2.24	1.39	0.001	0.001	0.001	0.001	0.001	0.001	0.001	0.001	0.001	0.001	0.001	0.001	0.001	0.001	0.001	0.001
			1.4	1.65	0.001	1.71	1.34	1.74	1.29	1.47	1.36	1.5	10.42	1.42	1.34	1.5	1.48	52.74	37.97	32.97	2.95	3.35	1.61	1.04	1.54	3.2	1.33	1.28	1.87	2.17	1.19	1.39	1.18	0.001	0.001	0.001	0.001	0.001	0.001	0.001	0.001	0.001	0.001	0.001	0.001	0.001	0.001	0.001	0.001
			1.39	1.79	0.001	1.81	1.36	1.91	1.32	1.97	1.5	1.57	12.02	1.5	1.81	2.95	4.82	56.17	47.28	30.79	10.22	3.09	1.93	1.14	1.83	4.51	1.47	1.38	2.15	2.11	1.31	1.61	1.36	0.001	0.001	0.001	0.001	0.001	0.001	0.001	0.001	0.001	0.001	0.001	0.001	0.001	0.001	0.001	0.001
LIP6	1	4	1.42	1.63	0.001	1.7	1.38	1.57	1.29	1.98	1.52	1.6	10.21	1.85	1.54	2.33	2.24	73.3	44.9	57.9	9.01	2.48	2.47	1.3	1.98	4.65	1.81	1.92	3.84	2.5	1.71	1.77	1.38	0.001	0.001	0.001	0.001	0.001	0.001	0.001	0.001	0.001	0.001	0.001	0.001	0.001	0.001	0.001	0.001
			1.4	1.58	0.001	1.7	1.35	1.7	1.27	1.68	1.42	1.45	10.46	1.44	1.41	3.1	3.61	69.71	45.2	58.81	8.25	2.96	2.32	1.17	1.88	4.3	1.59	1.63	3.43	1.79	1.45	1.78	1.22	0.001	0.001	0.001	0.001	0.001	0.001	0.001	0.001	0.001	0.001	0.001	0.001	0.001	0.001	0.001	0.001
			1.39	1.68	0.001	1.7	1.4	1.7	1.33	2.68	1.69	1.74	9.95	2.21	2.12	3.86	4.98	76.89	44.59	57.08	9.76	2.95	2.62	1.22	1.89	5	1.67	1.5	3.03	2.06	1.47	1.76	1.24	0.001	0.001	0.001	0.001	0.001	0.001	0.001	0.001	0.001	0.001	0.001	0.001	0.001	0.001	0.001	0.001
		12	1.39	1.6	0.001	1.64	1.35	1.59	1.32	1.64	1.54	1.52	2.91	1.37	1.32	1.59	1.49	65.23	38.21	43.72	7.62	4.51	1.35	1.05	1.47	2.65	1.61	1.45	1.69	1.51	1.19	1.26	1.11	0.001	0.001	0.001	0.001	0.001	0.001	0.001	0.001	0.001	0.001	0.001	0.001	0.001	0.001	0.001	0.001
			1.39	1.73	0.001	1.9	1.32	1.85	1.3	1.61	1.51	1.48	3.69	1.56	1.38	1.79	1.74	73.37	38.87	49.08	7.91	4.39	1.49	1.04	1.63	3.08	1.47	1.32	1.46	1.68	1.17	1.22	1.18	0.001	0.001	0.001	0.001	0.001	0.001	0.001	0.001	0.001	0.001	0.001	0.001	0.001	0.001	0.001	0.001
			1.4	1.69	0.001	1.61	1.36	1.91	1.31	1.87	1.69	1.5	3.3	1.81	1.51	1.69	1.62	57.09	37.56	38.36	7.32	4.62	1.88	1.13	2.37	2.87	1.69	1.51	1.96	2.33	1.3	1.49	1.36	0.001	0.001	0.001	0.001	0.001	0.001	0.001	0.001	0.001	0.001	0.001	0.001	0.001	0.001	0.001	0.001
		21	1.41	1.66	0.001	1.93	1.4	1.75	1.4	1.76	1.76	1.72	10.67	1.75	1.67	2.53	1.71	71.77	47.08	48.35	10.12	4.18	1.4	1.02	1.49	4.75	1.38	1.28	1.52	1.66	1.15	1.26	1.14	0.001	0.001	0.001	0.001	0.001	0.001	0.001	0.001	0.001	0.001	0.001	0.001	0.001	0.001	0.001	0.001
			1.39	1.7	0.001	1.81	1.33	1.74	1.29	2.25	1.47	1.91	11.26	2.62	1.44	1.87	1.69	68.71	43.73	49.41	9.51	3.56	1.7	1.06	1.53	4.05	1.43	1.31	1.67	1.94	1.2	1.34	1.26	0.001	0.001	0.001	0.001	0.001	0.001	0.001	0.001	0.001	0.001	0.001	0.001	0.001	0.001	0.001	0.001
			1.39	1.67	0.001	1.76	1.35	1.87	1.32	2.27	1.58	1.79	10.07	2.09	2.07	5.58	5.32	74.84	50.43	47.3	10.74	4.79	1.68	1.13	1.89	5.45	1.84	1.33	1.75	2.01	1.32	1.43	1.48	0.001	0.001	0.001	0.001	0.001	0.001	0.001	0.001	0.001	0.001	0.001	0.001	0.001	0.001	0.001	0.001
LIP7	1	4	1.73	1.8	0.001	1.78	1.64	2.04	1.61	1.97	1.76	1.89	12.36	1.72	1.64	2	4.92	63.78	65.02	49.88	12.25	3.07	1.85	1.25	1.97	5.39	1.74	1.27	1.77	1.74	1.39	1.43	1.32	0.001	0.001	0.001	0.001	0.001	0.001	0.001	0.001	0.001	0.001	0.001	0.001	0.001	0.001	0.001	0.001
			1.72	1.89	0.001	1.96	1.62	2.2	1.57	2.33	3.99	1.65	12.09	1.61	1.88	3.19	4.72	65.3	69.57	49.47	12.75	2.96	1.64	1.28	3.23	5.85	2.33	1.55	1.9	1.84	1.5	1.55	1.37	0.001	0.001	0.001	0.001	0.001	0.001	0.001	0.001	0.001	0.001	0.001	0.001	0.001	0.001	0.001	0.001
			1.73	1.9	0.001	1.93	1.68	2.36	1.63	2.22	2.04	1.87	12.63	1.7	1.77	3.47	5.12	62.27	60.48	50.29	11.75	4.67	2.1	1.37	2.77	4.93	2.17	1.73	2.21	2.23	1.59	1.74	1.54	0.001	0.001	0.001	0.001	0.001	0.001	0.001	0.001	0.001	0.001	0.001	0.001	0.001	0.001	0.001	0.001
		12	1.4	1.59	0.001	1.6	1.34	1.91	1.33	1.56	1.53	1.6	9.57	1.6	1.47	2.14	4.16	49.24	54.24	35.4	7.87	3.51	1.49	1.06	1.7	3.12	1.57	1.42	1.76	1.84	1.23	1.62	1.21	0.001	0.001	0.001	0.001	0.001	0.001	0.001	0.001	0.001	0.001	0.001	0.001	0.001	0.001	0.001	0.001
			1.39	1.75	0.001	1.77	1.33	1.82	1.3	1.51	1.52	1.48	9.4	1.38	1.71	3	4.16	53.23	48.62	39.38	8.55	3.26	1.74	1.16	1.66	3.02	1.5	1.37	1.88	2	1.37	1.61	1.33	0.001	0.001	0.001	0.001	0.001	0.001	0.001	0.001	0.001	0.001	0.001	0.001	0.001	0.001	0.001	0.001
			1.39	1.7	0.001	1.82	1.38	2.18	1.32	1.89	1.65	1.91	9.73	1.4	1.7	2.71	4.17	45.25	59.87	31.42	9.24	3.09	1.81	1.19	1.73	3.69	1.6	1.4	1.85	2.06	1.36	1.62	1.34	0.001	0.001	0.001	0.001	0.001	0.001	0.001	0.001	0.001	0.001	0.001	0.001	0.001	0.001	0.001	0.001
		34	1.41	1.58	0.001	1.59	1.34	1.68	1.33	1.6	1.49	1.84	14.06	1.62	1.65	3.44	3.91	37.67	37.23	16.13	6.61	3.21	1.66	1.07	1.87	3.37	1.61	1.41	1.92	1.79	1.21	1.25	1.2	0.001	0.001	0.001	0.001	0.001	0.001	0.001	0.001	0.001	0.001	0.001	0.001	0.001	0.001	0.001	0.001
			1.39	1.68	0.001	1.84	1.32	1.72	1.25	2	1.41	1.52	15.15	1.38	2.13	3.64	4	38.86	38.07	16.44	6.82	3.2	1.27	1.05	1.48	3.94	1.28	1.17	1.38	1.52	1.12	1.23	1.11	0.001	0.001	0.001	0.001	0.001	0.001	0.001	0.001	0.001	0.001	0.001	0.001	0.001	0.001	0.001	0.001
			1.39	1.53	0.001	1.55	1.32	1.69	1.27	1.89	1.56	2.1	12.98	1.39	2.1	3.24	3.81	36.47	36.4	16.76	6.41	3.21	1.39	1.05	1.54	3.66	1.36	1.21	1.42	1.65	1.13	1.29	1.18	0.001	0.001	0.001	0.001	0.001	0.001	0.001	0.001	0.001	0.001	0.001	0.001	0.001	0.001	0.001	0.001
LIP8	1	4	1.4	1.6	0.001	1.69	1.43	1.56	1.43	2	1.58	1.87	12.11	1.77	1.75	4.08	5.09	76.16	45.34	60.65	11.43	2.27	1.67	1.12	1.57	5.58	2.08	1.68	1.14	1.31	1.3	1.25	1.11	0.001	0.001	0.001	0.001	0.001	0.001	0.001	0.001	0.001	0.001	0.001	0.001	0.001	0.001	0.001	0.001
			1.39	1.54	0.001	1.63	1.35	1.58	1.33	2.63	1.51	1.43	10.53	1.51	1.73	4.08	4.97	79.62	53.8	60.81	11.64	2.15	1.88	1.11	1.66	5.96	1.47	1.42	1.15	1.46	1.46	1.53	1.14	0.001	0.001	0.001	0.001	0.001	0.001	0.001	0.001	0.001	0.001	0.001	0.001	0.001	0.001	0.001	0.001
			1.39	1.64	0.001	1.72	1.37	1.63	1.31	2.95	1.53	1.64	13.69	2.17	1.91	4.07	5.21	72.69	36.88	60.48	11.22	2.95	2.16	1.09	1.62	5.19	1.51	1.57	1.12	1.4	1.48	1.45	1.09	0.001	0.001	0.001	0.001	0.001	0.001	0.001	0.001	0.001	0.001	0.001	0.001	0.001	0.001	0.001	0.001
		12	1.42	1.85	0.001	1.76	1.39	2.03	1.42	1.81	1.76	1.73	1.6	1.59	1.61	2.1	1.89	63.98	58.19	34.98	7.38	3.81	1.53	1.1	2.48	2.89	1.73	1.46	1.93	1.77	1.19	1.27	1.14	0.001	0.001	0.001	0.001	0.001	0.001	0.001	0.001	0.001	0.001	0.001	0.001	0.001	0.001	0.001	0.001
			1.41	1.77	0.001	1.82	1.33	2.25	1.32	2.23	1.47	1.6	1.31	1.51	2.19	3.79	4.55	66.01	64.14	39.65	8.51	3.82	1.77	1.05	2.24	3.81	1.79	1.42	1.9	1.96	1.2	1.29	1.2	0.001	0.001	0.001	0.001	0.001	0.001	0.001	0.001	0.001	0.001	0.001	0.001	0.001	0.001	0.001	0.001
			1.41	1.85	0.001	1.91	1.41	2.47	1.35	2.28	1.84	1.93	15.48	1.91	2.2	3.81	4.5	61.96	52.24	30.31	7.7	3.81	2.04	1.15	2.72	5.02	2.09	1.57	1.91	1.87	1.4	1.63	1.38	0.001	0.001	0.001	0.001	0.001	0.001	0.001	0.001	0.001	0.001	0.001	0.001	0.001	0.001	0.001	0.001
		48	1.39	1.47	0.001	1.42	1.29	1.45	1.25	1.41	1.32	1.36	12.97	1.46	2.08	4.75	4.55	89.37	52.52	60.76	12.82	1.44	1.21	0.98	1.19	1.88	1.21	1.16	1.41	1.16	1.07	1.04	1	0.001	0.001	0.001	0.001	0.001	0.001	0.001	0.001	0.001	0.001	0.001	0.001	0.001	0.001	0.001	0.001
			1.38	1.53	0.001	1.48	1.32	1.45	1.31	2.39	1.35	1.42	13.33	1.41	2.16	5.18	5.16	94.68	54.73	63.07	12.34	1.72	1.46	1.04	1.43	2.67	1.26	1.27	1.82	1.42	1.19	1.19	1.08	0.001	0.001	0.001	0.001	0.001	0.001	0.001	0.001	0.001	0.001	0.001	0.001	0.001	0.001	0.001	0.001
			1.39	1.63	0.001	1.71	1.36	1.49	1.29	2.33	1.45	1.73	12.61	1.66	2.01	4.33	3.94	84.06	50.32	58.45	13.31	2	1.63	1.07	1.55	2.28	1.49	1.38	1.81	1.53	1.83	1.3	1.1	0.001	0.001	0.001	0.001	0.001	0.001	0.001	0.001	0.001	0.001	0.001	0.001	0.001	0.001	0.001	0.001
LIP9	1	4	1.38	1.48	0.001	1.43	1.3	1.54	1.27	2.22	1.41	1.35	2.75	1.3	1.21	1.42	4.96	89	59.6	60.53	11.25	2.96	1.16	0.98	1.3	2.16	1.28	1.23	1.58	1.31	1.15	1.22	1.05	0.001	0.001	0.001	0.001	0.001	0.001	0.001	0.001	0.001	0.001	0.001	0.001	0.001	0.001	0.001	0.001
			1.39	1.51	0.001	1.56	1.31	1.62	1.26	2.25	1.44	1.3	9.45	1.37	1.54	3.58	4.57	88.24	52.63	57.74	8.91	2.4	1.43	1.06	1.42	2.99	1.38	1.22	1.66	1.27	1.23	1.22	1.15	0.001	0.001	0.001	0.001	0.001	0.001	0.001	0.001	0.001	0.001	0.001	0.001	0.001	0.001	0.001	0.001
			1.38	1.63	0.001	1.65	1.34	1.86	1.28	2.2	1.48	1.51	9.2	1.4	1.58	3.04	5.35	89.76	66.58	63.32	13.58	3.52	1.9	1.16	1.75	2.57	1.61	1.44	1.62	1.92	1.35	1.46	1.21	0.001	0.001	0.001	0.001	0.001	0.001	0.001	0.001	0.001	0.001	0.001	0.001	0.001	0.001	0.001	0.001
		12	1.37	1.47	0.001	1.42	1.3	1.4	1.26	2.39	1.27	1.43	10.94	1.33	2.16	5.93	4.69	80.63	51.06	48.75	10.45	2.37	1.17	1	1.27	2.03	1.26	1.15	2.16	1.22	1.07	1.06	1.02	0.001	0.001	0.001	0.001	0.001	0.001	0.001	0.001	0.001	0.001	0.001	0.001	0.001	0.001	0.001	0.001
			1.38	1.54	0.001	1.56	1.32	1.47	1.26	2.77	1.45	1.41	12.41	1.42	2.32	6.32	4.85	97.53	48.75	44.93	10.08	2.29	1.56	1.03	1.56	2.3	1.32	1.19	2.04	1.42	1.13	1.16	1.08	0.001	0.001	0.001	0.001	0.001	0.001	0.001	0.001	0.001	0.001	0.001	0.001	0.001	0.001	0.001	0.001
			1.38	1.57	0.001	1.57	1.31	1.58	1.27	2.39	1.33	1.97	10.94	1.41	2.01	5.55	4.54	63.73	53.37	52.58	10.82	2.45	1.67	1.09	1.87	2.16	1.48	1.35	2.28	1.66	1.24	1.39	1.14	0.001	0.001	0.001	0.001	0.001	0.001	0.001	0.001	0.001	0.001	0.001	0.001	0.001	0.001	0.001	0.001
		27	1.38	1.61	0.001	1.43	1.3	1.51	1.29	2.67	1.28	1.32	14.53	2.37	1.2	6.44	5.87	89.66	60.64	43.41	12.54	3.03	1.14	0.98	1.16	1.73	1.11	1.11	1.22	1.21	1	1.07	1.02	0.001	0.001	0.001	0.001	0.001	0.001	0.001	0.001	0.001	0.001	0.001	0.001	0.001	0.001	0.001	0.001
			1.39	1.67	0.001	1.8	1.38	1.62	1.3	2.66	1.6	2.33	15.06	2.65	2.3	6.65	5.82	95.78	58.45	41.61	12.79	2.22	1.98	1.04	1.46	2.55	1.27	1.72	1.57	2.21	1.13	1.21	1.1	0.001	0.001	0.001	0.001	0.001	0.001	0.001	0.001	0.001	0.001	0.001	0.001	0.001	0.001	0.001	0.001
			1.4	1.94	0.001	2.17	1.41	1.92	1.34	2.68	1.87	2.18	14	2.09	2.22	6.22	5.93	83.54	62.83	45.21	12.28	3.84	1.71	1.11	1.56	3.36	1.42	1.33	1.92	1.68	1.23	1.33	1.19	0.001	0.001	0.001	0.001	0.001	0.001	0.001	0.001	0.001	0.001	0.001	0.001	0.001	0.001	0.001	0.001
LIP10	1	4	1.38	1.54	0.001	1.54	1.34	1.57	1.28	1.97	1.7	1.39	7.11	1.43	1.34	2.84	4.49	46.47	76.78	66.83	44.56	2.79	1.46	1.03	1.57	5.12	1.43	1.43	2.15	1.61	1.25	1.21	1.19	0.001	0.001	0.001	0.001	0.001	0.001	0.001	0.001	0.001	0.001	0.001	0.001	0.001	0.001	0.001	0.001
			1.4	1.57	0.001	1.57	1.37	1.65	1.29	2.64	1.45	1.36	12.79	1.44	1.71	3.9	5.47	88.15	61.59	76.68	17.89	7.91	1.56	1.02	1.84	7.62	1.54	1.35	1.86	1.53	1.14	1.15	1.06	0.001	0.001	0.001	0.001	0.001	0.001	0.001	0.001	0.001	0.001	0.001	0.001	0.001	0.001	0.001	0.001
			1.39	1.68	0.001	1.76	1.36	1.99	1.3	2.67	1.48	1.43	13.26	1.42	1.77	3.52	4.8	91.96	56.97	71.23	13.03	3.19	1.51	1.25	2.63	6.36	2	1.58	2.58	1.57	1.6	1.58	1.4	0.001	0.001	0.001	0.001	0.001	0.001	0.001	0.001	0.001	0.001	0.001	0.001	0.001	0.001	0.001	0.001
		12	1.38	1.51	0.001	1.47	1.29	1.42	1.27	2.44	1.27	1.26	11.71	1.36	1.18	4.97	1.3	48.46	44.16	30.98	10.43	3.41	2.08	1	2.23	5.98	1.21	1.17	2.28	1.32	1.09	1.14	1.08	0.001	0.001	0.001	0.001	0.001	0.001	0.001	0.001	0.001	0.001	0.001	0.001	0.001	0.001	0.001	0.001
			1.4	1.74	0.001	1.81	1.44	2.02	1.38	2.56	1.72	1.63	10.54	1.73	1.82	4.7	4.02	55.02	47.24	31.5	10.48	2.86	2.13	1.21	2.01	5.95	1.51	1.57	2.2	2.23	1.42	1.64	1.65	0.001	0.001	0.001	0.001	0.001	0.001	0.001	0.001	0.001	0.001	0.001	0.001	0.001	0.001	0.001	0.001
			1.39	1.81	0.001	1.86	1.44	1.93	1.37	2.33	1.75	1.56	12.89	1.55	1.69	5.24	4.14	41.9	41.07	30.46	10.38	3.96	2.02	1.2	2.46	6.01	1.9	1.55	2.37	2.49	1.42	1.65	1.57	0.001	0.001	0.001	0.001	0.001	0.001	0.001	0.001	0.001	0.001	0.001	0.001	0.001	0.001	0.001	0.001
		36	1.39	1.5	0.001	1.46	1.3	1.39	1.27	2.5	1.24	1.29	12.65	1.49	1.21	3.04	3.9	34.95	39.84	20.94	6.94	2.44	1.38	1.03	1.32	4.11	1.41	1.26	1.59	1.62	1.12	1.19	1.16	0.001	0.001	0.001	0.001	0.001	0.001	0.001	0.001	0.001	0.001	0.001	0.001	0.001	0.001	0.001	0.001
			1.4	1.77	0.001	1.87	1.43	1.85	1.34	2.56	1.64	1.42	13.17	1.39	1.71	2.92	4.09	38.69	33.52	18.2	7.18	2.29	1.6	1.08	1.51	4.35	1.34	1.32	1.59	1.93	1.19	1.35	1.39	0.001	0.001	0.001	0.001	0.001	0.001	0.001	0.001	0.001	0.001	0.001	0.001	0.001	0.001	0.001	0.001
			1.4	1.72	0.001	1.89	1.37	1.77	1.3	2.44	1.43	1.56	12.13	1.48	1.65	3.15	4.46	31.21	46.15	23.68	6.69	2.32	1.4	1.04	1.36	3.87	1.19	1.16	1.47	1.5	1.09	1.19	1.18	0.001	0.001	0.001	0.001	0.001	0.001	0.001	0.001	0.001	0.001	0.001	0.001	0.001	0.001	0.001	0.001
LIP11	1	4	1.37	1.41	1.31	1.39	1.29	1.31	1.25	1.23	1.25	1.18	4.32	1.15	1.42	1.95	1.68	1.63	16.05	15.49	3.82	1.47	1.41	1.02	1.33	2.45	1.29	1.21	1.81	1.27	1.39	1.13	1.02	0.001	0.001	0.001	0.001	0.001	0.001	0.001	0.001	0.51	0.001	0.001	0.001	0.001	0.001	0.001	0.001
			1.38	1.4	1.3	1.4	1.23	1.3	1.22	1.2	1.26	1.16	4.62	1.1	1.45	1.88	1.7	1.66	17	14.36	3.45	1.46	1.42	1.06	1.35	2.56	1.3	1.26	1.86	1.23	1.36	1.1	1	0.001	0.001	0.001	0.001	0.001	0.001	0.001	0.001	0.51	0.001	0.001	0.001	0.001	0.001	0.001	0.001
			1.33	1.4	1.33	1.39	1.22	1.32	1.2	1.25	1.28	1.22	4.3	1.12	1.5	1.93	1.66	1.59	16.96	14.89	3.9	1.45	1.44	1.06	1.36	2.39	1.31	1.24	1.9	1.25	1.32	1.11	1	0.001	0.001	0.001	0.001	0.001	0.001	0.001	0.001	0.52	0.001	0.001	0.001	0.001	0.001	0.001	0.001
		12	1.38	1.43	1.31	1.38	1.27	1.34	1.25	1.62	1.29	1.48	4.22	1.54	1.55	0.001	2.16	23.2	13.9	10.61	4.57	2.57	1.31	1.01	1.68	2.78	1.35	1.22	1.36	1.35	1.06	1.09	1.05	0.001	0.001	0.001	0.001	0.001	0.001	0.001	0.001	0.57	0.001	0.001	0.001	0.001	0.001	0.001	0.001
			1.33	1.45	1.3	1.38	1.28	1.33	1.3	1.78	1.23	1.45	5.21	1.53	1.52	0.001	2.16	24.31	12.24	9.68	5.03	2.56	1.36	1.03	1.7	2.69	1.35	1.23	1.36	1.4	1.03	1.1	1.1	0.001	0.001	0.001	0.001	0.001	0.001	0.001	0.001	0.56	0.001	0.001	0.001	0.001	0.001	0.001	0.001
			1.36	1.46	1.3	1.36	1.29	1.32	1.33	1.79	1.22	1.43	5.11	1.56	1.6	0.001	1.23	23.88	12.55	9.89	5.21	2.43	1.35	1.01	1.73	2.77	1.32	1.26	1.36	1.42	1.04	1.05	1.11	0.001	0.001	0.001	0.001	0.001	0.001	0.001	0.001	0.57	0.001	0.001	0.001	0.001	0.001	0.001	0.001
		20	1.37	1.38	1.31	1.73	1.25	1.28	1.21	1.27	1.22	1.19	1.97	1.28	1.19	1.84	1.44	7.41	6.2	1.13	4.38	1.2	1.05	0.95	1.63	1.33	1.08	1.03	1.05	1.06	0.99	0.99	0.97	0.001	0.001	0.001	0.001	0.001	0.001	0.001	0.001	0.001	0.001	0.001	0.001	0.001	0.001	0.001	0.001
			1.32	1.32	1.3	1.65	1.25	1.29	1.2	1.26	1.22	1.2	2.15	1.28	1.21	1.85	1.42	10.36	7.14	1.2	5.15	1.21	1.09	0.98	1.6	1.32	1.1	1.03	1.1	1.06	0.98	0.99	0.99	0.001	0.001	0.001	0.001	0.001	0.001	0.001	0.001	0.001	0.001	0.001	0.001	0.001	0.001	0.001	0.001
			1.36	1.35	1.3	1.69	1.23	1.25	1.2	1.24	1.3	1.21	2.13	1.24	1.22	1.83	1.44	11.25	7.12	1.17	5.12	1.21	1.08	0.99	1.68	1.31	1.1	1.04	1.08	1.07	0.99	1	0.99	0.001	0.001	0.001	0.001	0.001	0.001	0.001	0.001	0.001	0.001	0.001	0.001	0.001	0.001	0.001	0.001
LIP12	1	4	1.4	1.66	1.31	1.73	1.31	1.5	1.28	1.99	1.38	1.87	6.95	1.95	1.8	4.26	4.27	24.79	25.27	10.06	2.95	1.34	2.42	1.09	5.87	1.58	1.39	2.77	1.6	0.98	1.47	1.31	1.12	0.001	0.001	0.001	0.001	0.001	0.001	0.001	0.001	0.001	0.001	0.001	0.001	0.001	0.001	0.001	0.55
			1.41	1.68	1.29	1.71	1.36	1.51	1.29	2.1	1.3	1.78	7.21	2.1	1.8	5.39	4.61	21.3	25	11.23	3.01	1.36	2.54	1.1	6.12	1.6	1.4	2.9	1.62	0.98	1.48	1.3	1.1	0.001	0.001	0.001	0.001	0.001	0.001	0.001	0.001	0.001	0.001	0.001	0.001	0.001	0.001	0.001	0.55
			1.46	1.65	1.28	1.77	1.36	1.51	1.26	1.93	1.36	2.15	7.1	2.3	1.81	5.18	4.68	25.65	25.87	11.45	2.99	1.33	2.61	1.11	3.89	1.62	1.39	2.66	1.63	0.98	1.46	1.31	1.11	0.001	0.001	0.001	0.001	0.001	0.001	0.001	0.001	0.001	0.001	0.001	0.001	0.001	0.001	0.001	0.56
		12	1.39	1.48	0.001	1.48	1.3	1.42	1.27	1.58	1.36	1.67	5.6	1.77	1.16	3.31	2.74	24.35	21.3	15.79	8.04	2.14	1.68	1.07	1.64	2.83	1.36	1.32	1.62	1.35	1.22	1.19	1.1	0.001	0.001	0.001	0.001	0.001	0.001	0.001	0.001	0.001	0.001	0.001	0.001	0.001	0.001	0.001	0.001
			1.39	1.42	0.001	1.45	1.35	1.49	1.24	1.5	1.39	1.6	4.96	1.76	1.17	4.21	2.7	25	24.54	16.78	9.14	2.31	1.7	1.05	1.64	3.01	1.34	1.32	1.64	1.32	1.2	1.19	1.1	0.001	0.001	0.001	0.001	0.001	0.001	0.001	0.001	0.001	0.001	0.001	0.001	0.001	0.001	0.001	0.001
			1.33	1.45	0.001	1.46	1.32	1.42	1.25	1.52	1.39	1.59	5.36	1.74	1.13	4.64	2.71	23.34	21.48	17.06	9.1	2.14	1.71	1.032	1.6	2.98	1.33	1.3	1.61	1.34	1.21	1.19	1.1	0.001	0.001	0.001	0.001	0.001	0.001	0.001	0.001	0.001	0.001	0.001	0.001	0.001	0.001	0.001	0.001
		60	1.39	1.51	1.31	1.51	1.31	1.43	1.27	1.47	1.33	1.68	7.05	1.74	1.83	3.42	3.06	30.85	37.97	29.05	12.37	3.15	2.08	1.2	1.63	5.55	1.6	1.51	2.2	1.97	1.45	1.41	1.31	0.001	0.001	0.001	0.001	0.001	0.001	0.001	0.001	0.001	0.001	0.001	0.001	0.001	0.001	0.001	0.001
			1.35	1.45	1.3	1.5	1.32	1.42	1.29	1.41	1.33	1.63	7.22	1.73	1.82	3.57	3.1	35.65	36.87	30.06	10.92	3.21	2.1	1.22	1.61	6.12	1.54	1.51	2.1	1.99	1.45	1.4	1.3	0.001	0.001	0.001	0.001	0.001	0.001	0.001	0.001	0.001	0.001	0.001	0.001	0.001	0.001	0.001	0.001
			1.34	1.5	1.35	1.56	1.3	1.43	1.25	1.46	1.31	1.34	7.34	1.7	1.81	4	3.15	33.24	35.89	30.19	11.36	3.2	2.11	1.23	1.59	5.96	1.59	1.5	2.11	1.99	1.44	1.42	1.3	0.001	0.001	0.001	0.001	0.001	0.001	0.001	0.001	0.001	0.001	0.001	0.001	0.001	0.001	0.001	0.001
LIP13	1	4	1.4	1.48	0.001	1.47	1.34	1.39	1.31	2.08	1.37	2.15	8.8	1.96	2.13	3.85	2.51	22.25	33.19	29.56	12.37	3.15	2.43	1.18	1.8	6.11	1.71	1.72	3.04	1.78	1.58	1.33	1.19	0.001	0.001	0.001	0.001	0.001	0.001	0.001	0.001	0.001	0.001	0.001	0.001	0.001	0.001	0.001	0.001
			1.41	1.42	0.001	1.44	1.36	1.39	1.3	2.13	1.4	2.31	8.12	2.13	2.36	3.88	2.69	21.24	32.45	29.08	12.36	3	2.56	1.19	1.97	7.12	1.7	1.88	3.09	1.7	1.49	1.3	1.18	0.001	0.001	0.001	0.001	0.001	0.001	0.001	0.001	0.001	0.001	0.001	0.001	0.001	0.001	0.001	0.001
			1.4	1.49	0.001	1.46	1.35	1.39	1.3	2.11	1.41	1.3	8.15	2.11	1.25	3.85	2.47	20.14	31.12	28.78	11.24	3.09	2.54	1.19	1.85	7.14	1.74	1.84	3.08	1.74	1.6	1.32	1.19	0.001	0.001	0.001	0.001	0.001	0.001	0.001	0.001	0.001	0.001	0.001	0.001	0.001	0.001	0.001	0.001
		12	1.4	1.48	0.001	1.47	1.31	1.56	1.28	2.02	1.48	2.14	8.82	2.3	2.13	4.05	3.85	28.87	18.6	19.8	7.34	2.93	1.79	1.09	2.08	4.68	1.82	1.67	1.82	1.83	1.2	1.3	1.21	0.001	0.001	0.001	0.001	0.001	0.001	0.001	0.001	0.001	0.001	0.001	0.001	0.001	0.001	0.001	0.001
			1.4	1.44	0.001	1.49	1.32	1.54	1.29	2.03	1.51	2.15	7.34	2.26	2.16	4.1	3	31.23	20.14	20.13	8.03	2.89	1.78	1.08	2.1	5.23	1.8	1.65	1.8	1.81	1.21	1.3	1.2	0.001	0.001	0.001	0.001	0.001	0.001	0.001	0.001	0.001	0.001	0.001	0.001	0.001	0.001	0.001	0.001
			1.46	1.5	0.001	1.42	1.31	1.54	1.26	3.23	1.53	2.13	9.41	2.54	1.9	4.11	3.56	33.48	21.45	21.22	8.01	2.99	1.73	1.09	2.11	5.54	1.83	1.71	1.81	1.82	1.2	1.31	1.23	0.001	0.001	0.001	0.001	0.001	0.001	0.001	0.001	0.001	0.001	0.001	0.001	0.001	0.001	0.001	0.001
		51	1.38	1.5	0.001	1.47	1.29	1.4	1.25	1.7	1.4	1.58	6.84	1.73	1.69	3.28	2.99	34.6	18.32	7.44	2.93	4.14	1.26	1.1	1.46	1.38	1.38	1.46	1.54	1.56	1.19	1.28	1.23	0.001	0.001	0.001	0.001	0.001	0.001	0.001	0.001	0.001	0.001	0.001	0.001	0.001	0.001	0.001	0.001
			1.36	1.42	0.001	1.42	1.26	1.41	1.23	1.75	1.46	1.6	7.58	1.8	1.72	3.22	2.89	35.92	18.65	7	2.77	4.21	1.21	1.11	1.46	1.38	1.4	1.43	1.53	1.65	1.17	1.24	1.21	0.001	0.001	0.001	0.001	0.001	0.001	0.001	0.001	0.001	0.001	0.001	0.001	0.001	0.001	0.001	0.001
			1.35	1.48	0.001	1.63	1.29	1.42	1.32	1.71	1.5	1.61	7.77	1.81	1.73	3.26	2.87	36.4	18.47	7.45	2.79	4.23	1.26	1.12	1.69	1.32	1.41	1.41	1.52	1.62	1.18	1.3	1.25	0.001	0.001	0.001	0.001	0.001	0.001	0.001	0.001	0.001	0.001	0.001	0.001	0.001	0.001	0.001	0.001
LIP14	1	4	1.39	1.41	1.31	1.38	1.32	1.32	1.28	2.35	1.28	1.85	6.61	1.88	1.56	3.35	3.17	29.36	21.64	21.2	6.75	1.77	1.6	1.04	1.45	1.28	1.52	1.33	1.95	1.36	1.3	1.17	1.06	0.001	0.001	0.001	0.001	0.001	0.001	0.001	0.001	0.001	0.001	0.001	0.001	0.001	0.001	0.001	0.001
			1.42	1.4	1.32	1.36	1.36	1.36	1.3	2.36	1.18	1.89	6.32	1.86	1.54	3.31	3.65	28.45	22.35	23.23	7.36	1.74	1.61	1.04	1.44	1.22	1.5	1.3	1.87	1.4	1.29	1.18	1.06	0.001	0.001	0.001	0.001	0.001	0.001	0.001	0.001	0.001	0.001	0.001	0.001	0.001	0.001	0.001	0.001
			1.43	1.46	1.35	1.33	1.32	1.32	1.31	1.33	1.17	1.85	6.37	1.78	1.57	3.3	3.64	30.78	26	24.56	7.48	1.75	1.62	1.06	1.46	1.29	1.51	1.31	2.18	1.39	1.28	1.14	1	0.001	0.001	0.001	0.001	0.001	0.001	0.001	0.001	0.001	0.001	0.001	0.001	0.001	0.001	0.001	0.001
		12	1.39	1.54	0.001	1.57	1.31	1.43	1.26	1.72	1.34	1.56	5	1.99	2.05	4.6	3.34	31.27	30.56	23.13	11.51	3.41	1.76	1.07	2.15	4.05	1.64	1.39	1.77	1.7	1.21	1.16	1.13	0.001	0.001	0.001	0.001	0.001	0.001	0.001	0.001	0.001	0.001	0.001	0.001	0.001	0.001	0.001	0.001
			1.36	1.55	0.001	1.59	1.29	1.42	1.33	1.7	1.3	1.54	4.96	1.84	2.36	4.25	3.24	33.25	34.54	21.46	13.15	3.65	1.74	1.04	2.19	4.06	1.68	1.4	1.7	1.71	1.2	1.13	1.2	0.001	0.001	0.001	0.001	0.001	0.001	0.001	0.001	0.001	0.001	0.001	0.001	0.001	0.001	0.001	0.001
			1.32	1.56	0.001	1.6	1.25	1.43	1.36	1.71	1.3	1.52	4.98	1.89	2.11	4.91	3.19	32.45	32.65	21.47	13.37	3.24	1.73	1.02	2.21	4.1	1.67	1.41	1.95	1.7	1.22	1.15	1.2	0.001	0.001	0.001	0.001	0.001	0.001	0.001	0.001	0.001	0.001	0.001	0.001	0.001	0.001	0.001	0.001
		47	1.4	1.54	1.31	1.56	1.31	1.66	1.26	1.61	1.42	1.84	9.07	1.64	1.77	2.65	2.82	20.99	17.96	17.09	9.78	3.77	1.46	1.02	1.86	1.28	1.64	1.32	0.99	1.73	1.13	1.2	1.19	0.001	0.001	0.001	0.001	0.001	0.001	0.001	0.001	0.001	0.001	0.001	0.001	0.001	0.001	0.001	0.001
			1.41	1.54	1.32	1.6	1.29	1.7	1.24	1.6	1.35	1.83	11.23	1.63	1.74	2.44	2.78	21.38	14.56	18.07	8.79	3.48	1.47	1	1.8	1.28	1.63	1.3	1	1.76	1.1	1.2	1.19	0.001	0.001	0.001	0.001	0.001	0.001	0.001	0.001	0.001	0.001	0.001	0.001	0.001	0.001	0.001	0.001
			1.42	1.56	1.35	1.62	1.3	1.73	1.19	1.69	1.36	1.81	11.54	1.53	1.74	2.4	3	21.47	16.35	17.48	8.89	3.52	1.42	1	1.84	1.27	1.61	1.29	0.99	1.74	1.13	1.19	1.17	0.001	0.001	0.001	0.001	0.001	0.001	0.001	0.001	0.001	0.001	0.001	0.001	0.001	0.001	0.001	0.001
LIP15	1	4	1.4	1.55	1.31	1.63	1.36	1.47	1.33	2.15	1.44	2.01	8.45	2.03	1.81	2.44	3.71	33.06	26.69	26.19	9.73	2.9	2.06	1.12	1.67	5.23	1.69	1.68	2.27	1.72	1.45	1.52	1.19	0.001	0.001	0.001	0.001	0.001	0.001	0.001	0.001	0.87	0.001	0.001	0.001	0.001	0.001	0.001	0.001
			1.41	1.5	1.3	1.63	1.4	1.45	1.3	2.36	1.3	2.1	10	2.35	1.8	2.24	3.25	32.47	25.36	27.56	8.69	2.91	2.1	1.1	1.69	5.46	1.69	1.82	2.3	1.73	1.41	1.5	1.18	0.001	0.001	0.001	0.001	0.001	0.001	0.001	0.001	0.84	0.001	0.001	0.001	0.001	0.001	0.001	0.001
			1.45	1.51	1.31	1.69	1.42	1.43	1.31	1.26	1.36	2.12	10.04	1.26	1.83	2.21	3.48	35.89	24.35	24.95	8.59	2.69	2.03	1.12	1.67	5.14	1.65	1.84	2.31	1.71	1.42	1.51	1.19	0.001	0.001	0.001	0.001	0.001	0.001	0.001	0.001	0.86	0.001	0.001	0.001	0.001	0.001	0.001	0.001
		12	1.39	1.66	1.31	1.67	1.33	1.56	1.32	2.07	1.5	2.25	10.29	2.82	2.52	5.09	4.6	36.02	34.91	26.03	13.69	3.72	1.83	1.12	2.17	3.66	1.49	1.42	1.76	1.8	1.23	1.4	1.23	0.001	0.001	0.001	0.001	0.001	0.001	0.001	0.001	0.83	0.001	0.001	0.001	0.001	0.001	0.001	0.001
			1.36	1.68	1.32	1.7	1.39	1.56	1.32	2.2	1.5	2.23	11.23	2.78	2.63	5.1	4.1	34.56	36.54	27.43	12.12	3.48	1.88	1.11	2.2	4.69	1.42	1.45	1.74	1.83	1.23	1.39	1.2	0.001	0.001	0.001	0.001	0.001	0.001	0.001	0.001	0.81	0.001	0.001	0.001	0.001	0.001	0.001	0.001
			1.32	1.69	1.31	1.74	1.36	1.59	1.3	2.16	1.51	2.24	11.42	2.74	2.61	5.13	4.19	32.87	36.87	26.41	12.59	3.45	1.84	1.13	2.23	4.54	1.46	1.6	1.73	1.81	1.24	1.43	1.21	0.001	0.001	0.001	0.001	0.001	0.001	0.001	0.001	0.82	0.001	0.001	0.001	0.001	0.001	0.001	0.001
		63	1.4	1.48	1.31	1.51	1.3	1.4	1.29	1.77	1.35	2.08	9.63	1.86	1.8	2.73	2.56	22.34	17.55	14.1	6.25	2.81	1.62	1.07	1.59	4.46	1.48	1.31	1.66	1.6	1.23	1.26	1.15	0.001	0.001	0.001	0.001	0.001	0.001	0.001	0.001	0.001	0.001	0.001	0.001	0.001	0.001	0.001	0.001
			1.45	1.36	1.3	1.59	1.31	1.42	1.29	1.78	1.54	2.08	9.36	1.86	1.84	2.81	2.48	23.54	18	15.09	7.68	2.74	1.7	1.05	1.6	4.65	1.45	1.2	1.64	1.54	1.24	1.24	1.16	0.001	0.001	0.001	0.001	0.001	0.001	0.001	0.001	0.001	0.001	0.001	0.001	0.001	0.001	0.001	0.001
			1.42	1.48	1.33	1.54	1.3	1.44	1.27	1.74	1.51	2.11	9.52	1.78	1.88	2.88	2.98	22.15	18.06	14.74	7.24	2.64	1.69	1.01	1.62	4.92	1.48	1.29	1.63	1.56	1.26	1.3	1.14	0.001	0.001	0.001	0.001	0.001	0.001	0.001	0.001	0.001	0.001	0.001	0.001	0.001	0.001	0.001	0.001
LIP16	1	12	1.4	1.58	0.001	1.49	1.36	1.52	1.37	3.08	1.53	2.35	30.83	2.46	2.2	4.64	4.38	50.3	43.58	28.8	12.11	4.63	2.3	1.17	1.96	6.22	1.65	1.56	1.97	2.24	1.44	1.42	1.27	0.001	0.001	0.001	0.001	0.001	0.001	0.001	0.001	0.001	0.001	0.001	0.001	0.001	0.001	0.001	0.001
			1.43	1.54	0.001	1.49	1.36	1.5	1.38	3.04	1.54	2.34	28.36	2.4	2.23	5	4.26	53.48	40.89	27	10.48	4.18	2.56	1.18	1.9	6.14	1.6	1.54	1.94	2.35	1.44	1.43	1.28	0.001	0.001	0.001	0.001	0.001	0.001	0.001	0.001	0.001	0.001	0.001	0.001	0.001	0.001	0.001	0.001
			1.41	1.56	0.001	1.49	1.35	1.51	1.38	2.99	1.53	2.37	29	2.26	2.34	4.78	4.29	51.24	42.85	26.98	11	4.65	2.41	1.17	1.94	6.59	1.62	1.53	1.89	2.47	1.46	1.45	1.27	0.001	0.001	0.001	0.001	0.001	0.001	0.001	0.001	0.001	0.001	0.001	0.001	0.001	0.001	0.001	0.001
		27	1.42	1.68	0.001	1.7	1.3	1.57	1.33	1.98	1.3	1.88	10.65	2.27	2.1	3.59	3.51	35.72	30.88	26.97	11.24	3.05	1.79	1.07	1.85	4.29	1.55	1.57	1.99	1.65	1.26	1.3	1.12	0.001	0.001	0.001	0.001	0.001	0.001	0.001	0.001	0.001	0.001	0.001	0.001	0.001	0.001	0.001	0.001
			1.4	1.67	0.001	1.71	1.3	1.56	1.32	1.94	1.3	1.84	11.25	2.21	2.11	3.79	3.91	36.35	29.47	24.59	10.84	3.95	1.81	1.07	1.8	5.36	1.52	1.59	2.13	1.6	1.26	1.31	1.12	0.001	0.001	0.001	0.001	0.001	0.001	0.001	0.001	0.001	0.001	0.001	0.001	0.001	0.001	0.001	0.001
			1.4	1.63	0.001	1.69	1.31	1.56	1.33	1.97	1.31	1.85	12.32	2.29	2.26	3.48	3.62	32.84	31.26	26.13	11.56	4.16	1.84	1.07	1.83	5.48	1.54	1.54	2.08	1.62	1.24	1.31	1.12	0.001	0.001	0.001	0.001	0.001	0.001	0.001	0.001	0.001	0.001	0.001	0.001	0.001	0.001	0.001	0.001
LIP17	1	4	1.4	1.48	1.3	1.46	1.31	1.35	1.26	2.14	1.41	1.66	8.18	1.86	1.66	3.01	3.09	20.48	15.88	11.89	4.86	2.44	1.44	1	1.43	3.34	1.37	1.31	1.61	1.37	1.22	1.15	1.04	0.001	0.001	0.001	0.001	0.001	0.001	0.001	0.001	0.001	0.001	0.001	0.001	0.001	0.001	0.001	0.001
			1.42	1.44	1.3	1.44	1.3	1.34	1.24	2.16	1.4	1.67	8.46	1.79	1.64	2.85	3.1	19.48	16.48	11.11	4.74	2.79	1.46	1	1.45	4.65	1.4	1.3	2.6	1.34	1.22	1.15	1.05	0.001	0.001	0.001	0.001	0.001	0.001	0.001	0.001	0.001	0.001	0.001	0.001	0.001	0.001	0.001	0.001
			1.43	1.46	1.3	1.44	1.3	1.32	1.25	2.1	1.43	1.65	8.95	1.88	1.59	2.89	3.15	20.76	17.23	10.49	4.15	2.34	1.44	0.99	1.46	4.78	1.37	1.31	1.59	1.35	1.23	1.16	1.06	0.001	0.001	0.001	0.001	0.001	0.001	0.001	0.001	0.001	0.001	0.001	0.001	0.001	0.001	0.001	0.001
		40	1.42	1.52	1.33	1.49	1.31	1.61	1.27	1.71	1.4	1.69	9.65	1.97	1.51	2.79	3.97	43.69	32.89	27.15	14.39	5.22	1.52	1.1	1.88	4.53	1.6	1.3	1.54	1.75	1.22	1.24	1.17	0.001	0.001	0.001	0.001	0.001	0.001	0.001	0.001	0.001	0.001	0.001	0.001	0.001	0.001	0.001	0.001
			1.41	1.5	1.34	1.48	1.31	1.6	1.28	1.7	1.4	1.68	9.23	1.84	1.5	2.91	3.89	45.29	31.26	26.85	15.62	4.84	1.5	1.11	1.87	4.1	1.61	1.3	1.53	1.7	1.21	1.24	1.17	0.001	0.001	0.001	0.001	0.001	0.001	0.001	0.001	0.001	0.001	0.001	0.001	0.001	0.001	0.001	0.001
			1.45	1.51	1.31	1.45	1.31	1.61	1.27	1.71	1.41	1.67	10.16	1.95	1.54	2.74	3.54	46.18	30.59	29.61	16.32	4.93	1.52	1.11	1.89	5.26	1.64	1.32	1.51	1.74	1.21	1.23	1.19	0.001	0.001	0.001	0.001	0.001	0.001	0.001	0.001	0.001	0.001	0.001	0.001	0.001	0.001	0.001	0.001
LIP18	1	4	1.38	1.47	1.3	1.45	1.32	1.38	1.26	2.06	1.32	1.71	6.91	1.92	1.59	3.15	3.17	25.8	16.09	18.45	10.73	2.11	1.62	1.08	1.54	4.11	1.55	1.36	2.25	1.65	1.64	1.37	1.09	0.001	0.001	0.001	0.001	0.001	0.001	0.001	0.001	0.001	0.001	0.001	0.001	0.001	0.001	0.001	0.001
			1.34	1.49	1.3	1.46	1.3	1.38	1.25	2	1.3	1.7	7.15	1.96	1.53	3.2	3.26	23.59	15.48	17.09	13.24	2.1	1.61	1.07	1.5	5.24	1.51	1.36	2.49	1.65	1.64	1.34	1.09	0.001	0.001	0.001	0.001	0.001	0.001	0.001	0.001	0.001	0.001	0.001	0.001	0.001	0.001	0.001	0.001
			1.34	1.49	1.32	1.46	1.3	1.37	1.25	2.05	1.31	1.73	7.24	1.94	1.51	3.21	3.59	24.38	17.38	17.69	10.25	2.35	1.64	1.07	1.56	5.84	1.52	1.34	3.01	1.62	1.64	1.36	1.08	0.001	0.001	0.001	0.001	0.001	0.001	0.001	0.001	0.001	0.001	0.001	0.001	0.001	0.001	0.001	0.001
		12	1.4	1.4	1.31	1.39	1.34	1.37	1.26	1.76	1.34	1.7	4.97	1.79	1.65	2.49	2.27	16.94	14.1	13.67	9.55	2.65	1.67	1.18	1.66	3.2	1.51	1.47	2.13	1.56	1.74	1.33	1.04	0.001	0.001	0.001	0.001	0.001	0.001	0.001	0.001	0.001	0.001	0.001	0.001	0.001	0.001	0.001	0.001
			1.41	1.4	1.3	1.39	1.32	1.36	1.26	1.7	1.32	1.7	5.98	1.8	1.62	2.6	2.15	17.26	13.58	14.51	9.65	2.95	1.68	1.18	1.6	3.65	1.5	1.44	2.54	1.54	1.75	1.31	1.04	0.001	0.001	0.001	0.001	0.001	0.001	0.001	0.001	0.001	0.001	0.001	0.001	0.001	0.001	0.001	0.001
			1.42	1.41	1.31	1.37	1.34	1.9	1.26	1.72	1.31	1.73	4.32	1.81	1.68	2.61	2.14	18.47	14.27	14.9	10.15	2.74	1.64	1.18	1.67	3.84	1.53	1.42	2.19	1.56	1.77	1.32	1.04	0.001	0.001	0.001	0.001	0.001	0.001	0.001	0.001	0.001	0.001	0.001	0.001	0.001	0.001	0.001	0.001
LIP19	1	4	1.41	1.53	1.3	1.47	1.34	1.48	1.33	2.39	1.47	2.04	9.72	2.45	2.1	3.61	3.29	33.45	21.82	23.32	3.86	6.91	2.07	1.12	2.51	4.97	1.94	1.76	2.19	1.91	1.38	1.39	1.22	0.001	0.001	0.001	0.001	0.001	0.001	0.001	0.001	0.001	0.001	0.001	0.001	0.001	0.001	0.001	0.001
			1.4	1.5	1.3	1.46	1.34	1.46	1.33	2.31	1.47	2.01	8.45	2.34	2.35	3.78	3.2	32.15	22.59	24.56	4.16	5.14	2.15	1.12	2.62	5.64	1.94	1.7	2.2	1.9	1.38	1.38	1.23	0.001	0.001	0.001	0.001	0.001	0.001	0.001	0.001	0.001	0.001	0.001	0.001	0.001	0.001	0.001	0.001
			1.42	1.5	1.31	1.48	1.35	1.47	1.34	2.37	1.47	2	8.12	2.19	2.39	3.95	3.31	33.94	23.48	22	4.22	5.98	2	1.12	1.65	5.03	1.96	1.71	2.21	1.94	1.34	1.39	1.25	0.001	0.001	0.001	0.001	0.001	0.001	0.001	0.001	0.001	0.001	0.001	0.001	0.001	0.001	0.001	0.001
		12	1.4	1.52	1.3	1.59	2.26	1.76	1.33	2.12	1.52	2.46	11.18	2.15	2.09	3.81	3.83	35.54	30.19	22.19	9.7	6.03	1.82	1.09	3.23	6.25	1.92	1.69	2.42	2.11	1.36	1.44	1.19	0.001	0.001	0.001	0.001	0.001	0.001	0.001	0.001	0.001	0.001	0.001	0.001	0.001	0.001	0.001	0.001
			1.41	1.51	1.31	1.58	2.23	1.77	1.34	2.1	1.51	2.49	10.15	2.2	2.2	3.84	3.98	32.48	31.24	20.39	9.84	5.14	1.8	1.09	3.34	5.16	1.9	1.7	2.65	2.24	1.33	1.41	1.19	0.001	0.001	0.001	0.001	0.001	0.001	0.001	0.001	0.001	0.001	0.001	0.001	0.001	0.001	0.001	0.001
			1.4	1.53	1.31	1.57	2.29	1.75	1.35	2.13	1.53	2.5	10.36	2.21	2.14	3.71	4.06	31.67	31.96	21.54	8.75	5.63	1.84	1.08	3.49	5.43	1.89	1.68	2.74	2.24	1.36	1.45	1.18	0.001	0.001	0.001	0.001	0.001	0.001	0.001	0.001	0.001	0.001	0.001	0.001	0.001	0.001	0.001	0.001
LIP20	1	12	1.39	1.52	1.3	1.53	1.33	1.51	1.29	2.24	1.49	2	9.91	2.48	2.04	3.89	3.85	25.26	36.4	20.42	15.81	3.13	1.91	1.25	1.77	4.14	1.54	1.41	2.89	1.98	2.08	1.49	1.16	0.001	0.001	0.001	0.001	0.001	0.001	0.001	0.001	0.001	0.001	0.001	0.001	0.001	0.001	0.001	0.001
			1.39	1.52	1.3	1.52	1.33	1.5	1.29	2.21	1.47	2.01	8.47	2.34	1.98	3.26	3.74	27.84	34.59	21.95	16.45	3.59	1.91	1.26	1.74	4.93	1.54	1.4	2.14	2.06	2.1	1.48	1.16	0.001	0.001	0.001	0.001	0.001	0.001	0.001	0.001	0.001	0.001	0.001	0.001	0.001	0.001	0.001	0.001
			1.38	1.54	1.31	1.51	1.31	1.51	1.3	2.2	1.43	2.03	8.15	2.49	1.99	3.59	3.85	28.19	33.77	21.4	13.24	3.87	1.95	1.26	1.72	3.84	1.58	1.43	2.39	2.1	2.16	1.47	1.16	0.001	0.001	0.001	0.001	0.001	0.001	0.001	0.001	0.001	0.001	0.001	0.001	0.001	0.001	0.001	0.001
		42	1.41	1.51	1.3	1.53	1.27	1.29	1.23	1.47	1.24	1.36	3.73	1.59	1.29	1.91	1.98	11.47	14.37	7.97	4.07	1.57	1.74	1.07	1.24	3.62	1.31	1.28	2.08	1.51	1.36	1.29	1.08	0.001	0.001	0.001	0.001	0.001	0.001	0.001	0.001	0.001	0.001	0.001	0.001	0.001	0.001	0.001	0.001
			1.43	1.56	1.32	1.51	1.28	1.29	1.24	1.48	1.23	1.34	3.45	1.6	1.3	1.9	1.91	10.74	15.66	7.24	4.16	1.54	1.74	1.07	1.24	3.84	1.31	1.29	2.59	1.5	1.36	1.29	1.08	0.001	0.001	0.001	0.001	0.001	0.001	0.001	0.001	0.001	0.001	0.001	0.001	0.001	0.001	0.001	0.001
			1.42	1.57	1.31	1.51	1.28	1.3	1.25	1.44	1.21	1.38	3.86	1.63	1.3	1.84	1.95	11.29	15.24	7.36	4.39	1.53	1.78	1.08	1.23	2.59	1.31	1.28	2.48	1.52	1.34	1.3	1.08	0.001	0.001	0.001	0.001	0.001	0.001	0.001	0.001	0.001	0.001	0.001	0.001	0.001	0.001	0.001	0.001
LIP21	1	4	1.38	1.47	1.3	1.45	1.33	1.63	1.24	2.25	1.63	1.97	10	1.7	1.88	3.41	2.8	35.16	26.98	26.48	11.33	3.19	1.52	1.04	1.71	3.58	1.73	1.41	2.02	1.36	1.23	1.14	1.03	0.001	0.001	0.001	0.001	0.001	0.001	0.001	0.001	0.001	0.001	0.001	0.001	0.001	0.001	0.001	0.001
			1.36	1.46	1.3	1.42	1.31	1.64	1.22	2.26	1.64	2	9.84	1.68	1.83	3.4	2.74	32.14	27.15	29.57	10.25	3.14	1.53	1.04	1.74	3.64	1.7	1.4	2.035	1.35	1.24	1.14	1.03	0.001	0.001	0.001	0.001	0.001	0.001	0.001	0.001	0.001	0.001	0.001	0.001	0.001	0.001	0.001	0.001
			1.38	1.45	1.29	1.43	1.32	14.65	1.23	2.3	1.62	1.98	10.08	1.69	1.8	3.25	2.79	32.85	27.83	28.69	11.14	3.29	1.54	1.03	1.75	3.26	1.74	1.45	2.16	1.34	1.23	1.13	1.03	0.001	0.001	0.001	0.001	0.001	0.001	0.001	0.001	0.001	0.001	0.001	0.001	0.001	0.001	0.001	0.001
LIP22	1	24	1.39	1.41	1.3	1.39	1.3	1.37	1.25	1.75	1.3	1.83	7.33	1.81	1.67	2.85	2.35	16.54	21.01	145.74	8.83	2.14	1.22	0.98	1.34	2.22	1.28	1.14	1.29	1.35	1.12	1.11	1.01	0.001	0.001	0.001	0.001	0.001	0.001	0.001	0.001	0.001	0.001	0.001	0.001	0.001	0.001	0.001	0.001
			1.38	1.4	1.31	1.37	1.3	1.35	1.23	1.74	1.31	1.84	7.48	1.75	1.65	2.89	2.21	17.05	21	14.26	9.56	2.1	1.22	0.98	1.32	2.15	129	1.14	1.28	1.35	1.12	1.12	1.01	0.001	0.001	0.001	0.001	0.001	0.001	0.001	0.001	0.001	0.001	0.001	0.001	0.001	0.001	0.001	0.001
			1.39	1.4	1.33	1.39	1.31	1.36	1.23	1.77	1.32	1.84	7.5	1.79	1.62	2.91	2.29	16.67	20.48	16.59	9.1	2.21	1.22	0.98	1.35	2.16	1.28	1.14	1.3	1.34	1.12	1.11	1.01	0.001	0.001	0.001	0.001	0.001	0.001	0.001	0.001	0.001	0.001	0.001	0.001	0.001	0.001	0.001	0.001
LIP23	1	4	1.43	1.54	1.3	1.57	1.35	1.544	1.32	2.45	1.47	2.24	10.56	2.52	2.28	4.07	4.26	26.57	22.28	22.27	8.21	2.99	1.07	1.12	1.81	5.54	1.65	1.47	1.08	1.74	1.47	1.34	1.15	0.001	0.001	0.001	0.001	0.001	0.001	0.001	0.001	0.001	0.001	0.001	0.001	0.001	0.001	0.001	0.001
			1.4	1.53	1.31	1.54	1.34	1.52	1.32	2.44	1.45	2.23	11.02	1.34	2.24	4.15	4.35	27.13	23	23.56	7.54	3.15	1.07	1.13	1.81	5.69	1.64	1.48	1.08	1.75	1.48	1.32	1.16	0.001	0.001	0.001	0.001	0.001	0.001	0.001	0.001	0.001	0.001	0.001	0.001	0.001	0.001	0.001	0.001
			1.41	1.5	1.3	1.53	1.33	1.53	1.3	2.39	1.44	2.21	11	1.38	2.3	4.17	4.32	27.25	24.58	23.98	9.65	3.24	1.07	1.13	1.74	5.16	1.69	149	1.08	1.76	1.44	1.33	1.15	0.001	0.001	0.001	0.001	0.001	0.001	0.001	0.001	0.001	0.001	0.001	0.001	0.001	0.001	0.001	0.001
LIP24	1	26	1.36	1.48	1.3	1.48	1.31	1.48	1.26	1.85	1.38	1.59	4.99	1.65	1.4	2.11	10.19	7.73	13.24	7.47	7.18	2.82	1.26	1.02	1.56	2.82	1.34	1.21	1.48	1.48	1.34	1.19	1.12	0.001	0.001	0.001	0.001	0.001	0.001	0.001	0.001	0.001	0.001	0.001	0.001	0.001	0.001	0.001	0.001
			1.35	1.47	1.3	1.47	1.31	1.49	1.25	1.84	1.37	1.6	4.83	1.64	1.41	2.1	10.29	7.68	13.81	6.98	7.65	2.78	1.24	1.02	1.54	2.59	1.32	1.2	1.45	1.45	1.36	1.19	1.15	0.001	0.001	0.001	0.001	0.001	0.001	0.001	0.001	0.001	0.001	0.001	0.001	0.001	0.001	0.001	0.001
			1.32	1.49	1.31	1.49	1.3	1.45	1.25	1.8	1.36	1.61	4.86	1.63	1.43	2.13	10.27	7.49	14.01	7.26	8.42	2.95	1.23	1.01	1.51	2.65	1.31	1.21	1.47	1.49	1.35	1.19	1.15	0.001	0.001	0.001	0.001	0.001	0.001	0.001	0.001	0.001	0.001	0.001	0.001	0.001	0.001	0.001	0.001
LIP25	1	27	1.38	1.38	1.3	1.37	1.29	1.31	1.23	1.9	14.27	1.69	6.95	1.66	1.67	2.42	2.17	12.96	12.13	12.17	6.6	1.69	1.68	1.06	1.49	3.29	1.52	1.3	2.16	1.48	1.48	1.25	1.05	0.001	0.001	0.001	0.001	0.001	0.001	0.001	0.001	0.001	0.001	0.001	0.001	0.001	0.001	0.001	0.001
			1.37	1.36	1.31	1.36	1.3	1.3	1.23	2.2	1.27	1.7	7.01	1.64	1.64	2.49	2.19	12.85	11.98	13.65	7.1	1.63	1.67	1.07	1.44	3.49	1.16	1.3	2.1	1.48	1.45	1.26	1.05	0.001	0.001	0.001	0.001	0.001	0.001	0.001	0.001	0.001	0.001	0.001	0.001	0.001	0.001	0.001	0.001
			1.38	1.37	1.31	1.35	1.31	1.31	1.23	1.99	1.26	1.71	7.02	1.68	1.62	2.5	2.14	12.9	11.91	13.48	6.59	1.65	1.68	1.08	1.46	3.68	1.54	1.3	2.11	1.48	1.49	1.26	1.05	0.001	0.001	0.001	0.001	0.001	0.001	0.001	0.001	0.001	0.001	0.001	0.001	0.001	0.001	0.001	0.001
LIP26	1	12	1.42	1.56	1.3	1.59	1.34	1.71	1.3	2.09	1.53	2.05	9.76	2.03	1.92	3.53	3.41	37	29.03	20	11.39	5.5	1.8	1.09	2.19	5.2	1.84	1.46	1.63	1.88	1.22	1.23	1.12	0.001	0.001	0.001	0.001	0.001	0.001	0.001	0.001	0.001	0.001	0.001	0.001	0.001	0.001	0.001	0.001
			1.41	1.5	1.3	1.6	1.36	1.72	1.31	2.1	1.54	2.06	9.64	2.1	1.95	3.49	3.51	35.98	30.48	18.98	12.65	4.89	1.81	1.11	2.1	5.68	1.84	1.48	1.65	1.85	1.23	1.23	1.13	0.001	0.001	0.001	0.001	0.001	0.001	0.001	0.001	0.001	0.001	0.001	0.001	0.001	0.001	0.001	0.001
			1.4	1.53	1.32	1.61	1.35	1.74	1.3	2.04	1.55	2.1	9.77	2.06	1.98	3.51	3.49	36.59	30.67	19.65	12.09	4.96	1.83	1.11	2.13	5.47	1.85	1.45	1.62	1.83	1.23	1.24	1.13	0.001	0.001	0.001	0.001	0.001	0.001	0.001	0.001	0.001	0.001	0.001	0.001	0.001	0.001	0.001	0.001
LIP27	1	12	1.39	1.59	1.3	1.58	1.32	1.58	1.3	3.88	1.43	1.79	13.32	1.72	1.89	3.44	2.45	36.77	36.84	31.35	16.67	2.88	1.55	1.04	2.08	5.52	1.59	1.51	1.92	1.78	1.24	1.16	1.22	0.001	0.001	0.001	0.001	0.001	0.001	0.001	0.001	0.001	0.001	0.001	0.001	0.001	0.001	0.001	0.001
			1.39	1.54	1.3	1.59	1.31	1.57	1.31	4.03	1.42	1.74	12.45	1.7	1.93	3.39	2.49	37.84	37.49	30.16	15	2.75	1.54	1.04	2	5.96	1.54	1.54	1.9	1.74	1.25	1.16	1.23	0.001	0.001	0.001	0.001	0.001	0.001	0.001	0.001	0.001	0.001	0.001	0.001	0.001	0.001	0.001	0.001
			1.38	1.58	1.33	1.54	1.32	1.54	1.3	4	1.41	1.74	12.69	1.69	1.94	3.4	2.5	35.24	37.99	30.98	15.89	2.49	1.53	1.04	2.06	6	1.56	1.5	1.93	1.75	1.24	1.17	1.22	0.001	0.001	0.001	0.001	0.001	0.001	0.001	0.001	0.001	0.001	0.001	0.001	0.001	0.001	0.001	0.001
		43	1.41	1.63	1.3	1.71	1.34	1.49	1.3	2.4	1.38	2	11.41	1.99	2.12	3.8	3.52	31.3	31.9	21.49	14.65	4.16	2.25	1.16	1.98	5.06	1.79	1.68	2.77	2.13	1.67	1.54	1.24	0.001	0.001	0.001	0.001	0.001	0.001	0.001	0.001	0.001	0.001	0.001	0.001	0.001	0.001	0.001	0.001
			1.41	1.6	1.32	1.68	1.33	1.44	1.31	2.35	1.37	2.03	11.45	1.93	2.13	3.81	3.68	32.35	33.25	21.48	15.89	3.98	2.36	1.16	1.98	4.98	1.74	1.62	2.78	2.19	1.65	1.56	1.24	0.001	0.001	0.001	0.001	0.001	0.001	0.001	0.001	0.001	0.001	0.001	0.001	0.001	0.001	0.001	0.001
			1.42	1.61	1.32	1.67	1.32	1.46	1.32	2.37	1.38	2.1	11	2	2.2	3.81	3.64	32.69	31.277	22.3	13.24	4.11	2.34	1.15	1.97	4.69	1.75	1.63	2.48	2.21	1.63	1.55	1.25	0.001	0.001	0.001	0.001	0.001	0.001	0.001	0.001	0.001	0.001	0.001	0.001	0.001	0.001	0.001	0.001
LIP28	1	4	1.4	1.69	0.001	1.58	1.36	1.47	1.31	2.12	1.41	2.06	10.94	2.11	2.12	4.67	4.11	19.23	29.39	19.86	11.13	2.82	1.78	1.1	1.81	4.72	1.61	1.43	2.23	1.57	1.36	1.25	1.09	0.001	0.001	0.001	0.001	0.001	0.001	0.001	0.001	0.001	0.001	0.001	0.001	0.001	0.001	0.001	0.001
			1.41	1.68	0.001	1.6	1.34	1.48	1.3	2.13	1.42	2.04	11	2.03	2.15	4.54	4.15	18.45	30.15	17.49	11.48	2.84	1.79	1.11	1.8	4.75	1.6	1.41	2.24	1.54	1.35	1.26	1.09	0.001	0.001	0.001	0.001	0.001	0.001	0.001	0.001	0.001	0.001	0.001	0.001	0.001	0.001	0.001	0.001
			1.4	1.64	0.001	1.61	1.35	1.44	1.31	2.1	1.4	2.1	11.09	2.02	2.17	4.61	4.2	18.01	28.49	16.947	13.26	2.71	1.74	1.11	1.86	4.16	1.64	1.4	2.36	1.56	1.34	1.25	1.09	0.001	0.001	0.001	0.001	0.001	0.001	0.001	0.001	0.001	0.001	0.001	0.001	0.001	0.001	0.001	0.001
		12	1.41	1.54	1.3	1.51	1.32	1.54	1.37	3.21	1.39	2.11	9.22	2.53	2.14	3.77	3.73	35.96	37.92	21.43	17.63	6.14	2.84	1.35	2.94	8.53	2.49	1.77	3.8	2.82	2.22	1.81	1.34	0.001	0.001	0.001	0.001	0.001	0.001	0.001	0.001	0.001	0.001	0.001	0.001	0.001	0.001	0.001	0.001
			1.4	1.53	1.31	1.52	1.31	1.56	1.36	3.11	1.38	2.16	10	2.56	2.09	3.74	3.74	36.74	38.06	22.85	15.95	5.95	2.69	1.32	2.46	9.62	4.51	1.78	3.48	2.69	2.25	1.8	1.32	0.001	0.001	0.001	0.001	0.001	0.001	0.001	0.001	0.001	0.001	0.001	0.001	0.001	0.001	0.001	0.001
			1.41	1.51	1.32	1.49	1.3	1.53	1.37	3.19	1.39	2.13	9.85	2.54	2.07	3.79	3.77	36.19	37.55	22.1	16.65	5.68	2.74	1.34	2.57	9.48	4.62	1.75	3.59	2.74	2.31	1.83	1.31	0.001	0.001	0.001	0.001	0.001	0.001	0.001	0.001	0.001	0.001	0.001	0.001	0.001	0.001	0.001	0.001
LIP29	1	4	1.38	1.52	1.32	1.4	1.39	1.36	1.28	3.02	1.33	1.5	5.52	1.56	1.52	2.33	2.09	12.29	9.48	9.53	3.4	1.92	1.44	1	1.35	2.34	1.31	1.22	1.33	1.24	1.15	1.07	1.02	0.001	0.001	0.001	0.001	0.001	0.001	0.001	0.001	0.001	0.001	0.001	0.001	0.001	0.001	0.001	0.001
			1.39	1.4	1.31	1.43	1.38	1.32	1.29	3.12	1.33	1.52	5.6	1.5	1.53	2.34	2.11	14.23	8.75	11.2	3.59	1.93	1.43	1.01	1.34	2.62	1.32	1.22	1.31	1.24	1.15	1.07	1.02	0.001	0.001	0.001	0.001	0.001	0.001	0.001	0.001	0.001	0.001	0.001	0.001	0.001	0.001	0.001	0.001
			1.38	1.42	1.3	1.41	1.37	1.35	1.28	3.09	1.31	1.54	5.73	1.52	1.59	2.4	2.11	12.95	9.03	10.31	3.74	1.85	1.41	1.01	1.36	2.51	1.3	1.22	1.32	1.23	1.15	1.07	1.02	0.001	0.001	0.001	0.001	0.001	0.001	0.001	0.001	0.001	0.001	0.001	0.001	0.001	0.001	0.001	0.001
		12	1.43	1.57	0.001	1.59	1.34	1.7	1.39	2.53	1.59	1.93	11.05	2.17	2.29	3.91	3.27	33.3	32.53	25.29	10.95	7.03	1.69	1.05	2.63	4.21	1.71	1.53	1.63	1.63	1.23	1.32	1.14	0.001	0.001	0.001	0.001	0.001	0.001	0.001	0.001	0.001	0.001	0.001	0.001	0.001	0.001	0.001	0.001
			1.4	1.54	0.001	1.58	1.33	1.71	1.4	2.49	1.57	1.94	10.98	2.18	2.24	3.99	2.29	32.33	33	26.78	10.96	6.48	1.64	1.05	2.58	4.92	1.7	1.54	1.6	1.6	1.26	1.31	1.14	0.001	0.001	0.001	0.001	0.001	0.001	0.001	0.001	0.001	0.001	0.001	0.001	0.001	0.001	0.001	0.001
			1.42	1.57	0.001	1.57	1.35	1.69	1.41	2.54	1.59	1.9	11.09	2.14	2.18	4	3.33	33.59	33.09	24.56	11.36	6.59	1.65	1.05	2.59	4.87	1.73	1.55	1.65	1.7	1.26	1.3	1.16	0.001	0.001	0.001	0.001	0.001	0.001	0.001	0.001	0.001	0.001	0.001	0.001	0.001	0.001	0.001	0.001
LIP30	1	12	1.39	1.59	1.31	1.56	1.41	1.47	1.36	3.15	1.51	2.31	13.49	2.7	2.93	6.18	3.47	42.52	35.94	20.98	7.93	3.67	2.01	1.16	2.12	6.36	1.8	1.42	2.71	1.63	1.42	1.29	1.14	0.001	0.001	0.001	0.001	0.001	0.001	0.001	0.001	0.001	0.001	0.001	0.001	0.001	0.001	0.001	0.001
			1.38	1.6	1.32	1.57	1.4	1.48	1.35	3.12	1.5	2.27	12.96	2.64	2.82	5.97	3.48	41.26	36	29.65	8.65	3.98	2.06	1.15	2.16	5.96	1.82	1.41	2.59	1.62	1.45	1.29	1.14	0.001	0.001	0.001	0.001	0.001	0.001	0.001	0.001	0.001	0.001	0.001	0.001	0.001	0.001	0.001	0.001
			1.36	1.57	1.31	1.58	1.4	1.49	1.36	3.11	1.51	2.24	13.1	2.62	2.87	5.68	3.41	43.57	36.84	30.58	8.92	3.92	2.11	1.16	1.15	5.68	1.83	1.41	2.64	1.65	1.41	1.29	1.13	0.001	0.001	0.001	0.001	0.001	0.001	0.001	0.001	0.001	0.001	0.001	0.001	0.001	0.001	0.001	0.001
		46	1.4	1.51	1.31	1.58	1.42	1.55	1.31	2.43	1.46	2.04	9.7	2.07	1.89	3.8	2.69	28.89	23.51	20.63	10.98	3.23	1.71	1.07	1.87	4.34	1.63	1.41	1.66	1.75	1.25	1.23	1.16	0.001	0.001	0.001	0.001	0.001	0.001	0.001	0.001	0.001	0.001	0.001	0.001	0.001	0.001	0.001	0.001
			1.41	1.5	1.3	1.54	1.43	1.53	1.3	2.44	1.43	1.99	9.52	2	1.84	3.76	2.57	29.56	22.54	21.56	11.59	3.26	1.7	1.07	1.89	4.26	1.6	1.42	1.64	1.76	1.26	1.21	1.16	0.001	0.001	0.001	0.001	0.001	0.001	0.001	0.001	0.001	0.001	0.001	0.001	0.001	0.001	0.001	0.001
			1.4	1.53	1.3	1.57	1.44	1.51	1.31	2.52	1.45	1.98	9.63	2.06	1.82	3.91	2.49	29.74	21.16	22.37	12.64	2.45	1.73	1.07	1.86	4.95	1.62	1.4	1.63	1.74	1.23	1.23	1.16	0.001	0.001	0.001	0.001	0.001	0.001	0.001	0.001	0.001	0.001	0.001	0.001	0.001	0.001	0.001	0.001
LIP31	2	4	0.001	1.35	0.001	1.53	0.96	1.51	0.96	1.2	1	1.86	13.11	1.76	1.86	4.86	7.92	119.56	0.001	80.23	20.31	5.94	0.001	0.001	0.001	0.001	0.001	0.001	0.001	0.001	0.001	0.001	0.001	0.001	0.001	0.001	0.001	0.001	0.001	0.001	0.001	0.001	0.001	0.001	0.001	0.001	0.001	0.001	0.001
			0.001	1.3	0.001	1.7	0.96	1.7	0.98	1.37	1	1.72	13.56	1.76	1.91	3.35	6.32	119.8	0.001	77.81	23.86	4.29	0.001	0.001	0.001	0.001	0.001	0.001	0.001	0.001	0.001	0.001	0.001	0.001	0.001	0.001	0.001	0.001	0.001	0.001	0.001	0.001	0.001	0.001	0.001	0.001	0.001	0.001	0.001
			0.001	1.41	0.001	1.35	0.95	1.88	0.99	1.29	0.99	1.85	14.23	1.84	1.98	5.74	7.45	122.67	0.001	79.11	24.26	5.82	0.001	0.001	0.001	0.001	0.001	0.001	0.001	0.001	0.001	0.001	0.001	0.001	0.001	0.001	0.001	0.001	0.001	0.001	0.001	0.001	0.001	0.001	0.001	0.001	0.001	0.001	0.001
		12	0.001	0.001	0.001	1	0.001	0.001	0.001	0.001	0.001	0.001	0.9	0.001	0.001	0.001	0.001	3.5	3.72	2.03	0.98	0.001	0.001	0.001	0.001	0.001	0.001	0.001	0.001	0.001	0.001	0.001	0.001	0.001	0.001	0.001	0.001	0.001	0.001	0.001	0.001	0.001	0.001	0.001	0.001	0.001	0.001	0.001	0.001
			0.001	0.001	0.001	1.11	0.001	0.001	0.001	0.001	0.001	0.001	0.93	0.001	0.001	0.001	0.001	3.04	2.94	3.04	0.98	0.001	0.001	0.001	0.001	0.001	0.001	0.001	0.001	0.001	0.001	0.001	0.001	0.001	0.001	0.001	0.001	0.001	0.001	0.001	0.001	0.001	0.001	0.001	0.001	0.001	0.001	0.001	0.001
			0.001	0.001	0.001	0.86	0.001	0.001	0.001	0.001	0.001	0.001	0.91	0.001	0.001	0.001	0.001	3.42	4.35	2.16	0.98	0.001	0.001	0.001	0.001	0.001	0.001	0.001	0.001	0.001	0.001	0.001	0.001	0.001	0.001	0.001	0.001	0.001	0.001	0.001	0.001	0.001	0.001	0.001	0.001	0.001	0.001	0.001	0.001
LIP32	2	4	0.89	1.04	0.001	1.03	0.9	1.23	0.89	1.2	0.9	2.11	12.17	1.82	1.7	4.73	5.64	95.53	84.76	76.93	20.11	2.26	0.001	0.001	0.001	0.001	0.001	0.001	0.001	0.001	0.001	0.001	0.001	0.001	0.001	0.001	0.001	0.001	0.001	0.001	0.001	0.001	0.001	0.001	0.001	0.001	0.001	0.001	0.001
			1	1.09	0.001	1.11	0.91	1.17	0.82	1.33	0.91	2.03	11.68	1.74	1.47	4.21	6.86	95.36	85.24	77.25	19.76	3.17	0.001	0.001	0.001	0.001	0.001	0.001	0.001	0.001	0.001	0.001	0.001	0.001	0.001	0.001	0.001	0.001	0.001	0.001	0.001	0.001	0.001	0.001	0.001	0.001	0.001	0.001	0.001
			0.88	1	0.001	1.06	0.89	1.13	0.82	1.17	0.9	1.98	12.95	1.43	1.55	5.23	5.84	93.25	83.98	77.21	19.86	2.44	0.001	0.001	0.001	0.001	0.001	0.001	0.001	0.001	0.001	0.001	0.001	0.001	0.001	0.001	0.001	0.001	0.001	0.001	0.001	0.001	0.001	0.001	0.001	0.001	0.001	0.001	0.001
		12	0.98	0.98	0.001	0.95	0.95	0.9	0.98	2.92	0.82	4.43	24.1	2.39	2.74	4.96	8.07	108.3	86.88	65.29	31	3.86	0.001	0.001	0.001	0.001	0.001	0.001	0.001	0.001	0.001	0.001	0.001	0.001	0.001	0.001	0.001	0.001	0.001	0.001	0.001	0.001	0.001	0.001	0.001	0.001	0.001	0.001	0.001
			0.95	0.91	0.001	0.92	0.9	0.98	1.1	3.12	0.91	4.86	25.31	2.49	3.08	5.93	8.1	115.96	89.75	67.66	31.39	4.1	0.001	0.001	0.001	0.001	0.001	0.001	0.001	0.001	0.001	0.001	0.001	0.001	0.001	0.001	0.001	0.001	0.001	0.001	0.001	0.001	0.001	0.001	0.001	0.001	0.001	0.001	0.001
			1	0.9	0.001	0.94	0.95	0.95	1.05	3.05	0.86	4.45	25.89	2.3	2.79	5.76	8.03	106.23	86.72	64.82	30.62	3.89	0.001	0.001	0.001	0.001	0.001	0.001	0.001	0.001	0.001	0.001	0.001	0.001	0.001	0.001	0.001	0.001	0.001	0.001	0.001	0.001	0.001	0.001	0.001	0.001	0.001	0.001	0.001
LIP33	2	4	0.93	0.92	0.001	0.001	0.84	0.89	0.85	0.96	0.81	0.89	1.76	0.92	0.96	1.32	1.16	11.23	7.53	7.14	2.45	0.91	0.83	0.67	0.83	1.62	0.83	0.84	1.18	0.86	0.91	0.85	0.69	0.001	0.001	0.001	0.001	0.001	0.001	0.001	0.001	0.001	0.001	0.001	0.001	0.001	0.001	0.001	0.001
			0.89	0.91	0.001	0.001	0.88	0.92	0.86	0.93	0.83	0.86	1.51	0.93	0.83	1.1	1.11	9.85	8.06	7.57	2.36	1.06	0.84	0.66	0.9	1.36	0.84	0.81	1.12	0.84	0.88	0.83	0.71	0.001	0.001	0.001	0.001	0.001	0.001	0.001	0.001	0.001	0.001	0.001	0.001	0.001	0.001	0.001	0.001
			0.96	0.92	0.001	0.001	0.8	0.81	0.8	0.94	0.8	0.91	1.87	0.99	0.95	1.28	1.23	10.54	7.8	7.39	2.4	0.89	0.84	0.67	0.85	1.66	0.8	0.82	1.03	0.79	0.84	0.79	0.68	0.001	0.001	0.001	0.001	0.001	0.001	0.001	0.001	0.001	0.001	0.001	0.001	0.001	0.001	0.001	0.001
		12	0.001	0.91	0.001	0.87	0.001	0.8	0.82	0.81	0.81	0.79	0.83	0.75	0.74	0.8	0.84	2.98	2.54	1.83	1.07	0.71	0.71	0.67	0.74	0.82	0.7	0.7	0.76	0.71	0.69	0.68	0.64	0.001	0.001	0.001	0.001	0.001	0.001	0.001	0.001	0.001	0.001	0.001	0.001	0.001	0.001	0.001	0.001
			0.001	0.91	0.001	0.89	0.001	0.86	0.81	0.8	0.79	0.76	0.74	0.83	0.8	0.85	0.85	3.11	2.83	2.13	1	0.75	0.73	0.66	0.68	0.9	0.69	0.73	0.69	0.61	0.69	0.74	0.66	0.001	0.001	0.001	0.001	0.001	0.001	0.001	0.001	0.001	0.001	0.001	0.001	0.001	0.001	0.001	0.001
			0.001	0.9	0.001	0.84	0.001	0.86	0.78	0.81	0.79	0.8	0.76	0.79	0.76	0.79	0.84	3.01	2.24	1.9	1.01	0.73	0.7	0.63	0.73	0.81	0.7	0.69	0.77	0.7	0.7	0.66	0.63	0.001	0.001	0.001	0.001	0.001	0.001	0.001	0.001	0.001	0.001	0.001	0.001	0.001	0.001	0.001	0.001
LIP34	2	4	1.02	1.43	0.001	0.001	1.1	1.71	1.23	1.57	1.09	2.44	18.09	3.03	2.44	7.97	11.03	92.11	81.4	70.13	26.44	4.79	0.001	0.001	0.001	0.001	0.001	0.001	0.001	0.001	0.001	0.001	0.001	0.001	0.001	0.001	0.001	0.001	0.001	0.001	0.001	0.001	0.001	0.001	0.001	0.001	0.001	0.001	0.001
			0.86	1.83	0.001	0.001	1.13	1.66	1.38	1.99	1.02	2.17	18.49	3.11	2.38	7.61	11.04	90.47	84.8	80.03	28.11	5	0.001	0.001	0.001	0.001	0.001	0.001	0.001	0.001	0.001	0.001	0.001	0.001	0.001	0.001	0.001	0.001	0.001	0.001	0.001	0.001	0.001	0.001	0.001	0.001	0.001	0.001	0.001
			0.87	1.87	0.001	0.001	1.04	1.72	1.2	1.77	1.03	2.28	18.65	3.09	2.21	7.05	10.89	92.36	83.77	80.06	28.98	4.57	0.001	0.001	0.001	0.001	0.001	0.001	0.001	0.001	0.001	0.001	0.001	0.001	0.001	0.001	0.001	0.001	0.001	0.001	0.001	0.001	0.001	0.001	0.001	0.001	0.001	0.001	0.001
		12	0.93	1	0.001	1.16	0.9	1.33	0.94	1.85	1.07	2.11	12.86	1.43	1.63	2.53	6.09	84.55	55.24	72.43	15.97	4.44	0.001	0.001	0.001	0.001	0.001	0.001	0.001	0.001	0.001	0.001	0.001	0.001	0.001	0.001	0.001	0.001	0.001	0.001	0.001	0.001	0.001	0.001	0.001	0.001	0.001	0.001	0.001
			0.91	1.01	0.001	1.15	0.85	1.02	0.96	1.8	1.04	1.94	13.65	1.38	1.7	2.79	5.36	83.99	54.88	69.26	15.58	3.56	0.001	0.001	0.001	0.001	0.001	0.001	0.001	0.001	0.001	0.001	0.001	0.001	0.001	0.001	0.001	0.001	0.001	0.001	0.001	0.001	0.001	0.001	0.001	0.001	0.001	0.001	0.001
			0.91	1	0.001	1.19	0.86	1.03	0.97	1.82	1.06	2.09	13.88	1.44	1.63	2.75	5.12	83.78	55.21	70.34	14.68	4.8	0.001	0.001	0.001	0.001	0.001	0.001	0.001	0.001	0.001	0.001	0.001	0.001	0.001	0.001	0.001	0.001	0.001	0.001	0.001	0.001	0.001	0.001	0.001	0.001	0.001	0.001	0.001
LIP35	2	4	0.001	0.93	0.001	0.93	0.001	1.03	0.001	1.13	0.91	1.29196	8.48	1.31374	1.22	1.92	3.91	38.31	30.79	25.24	7.53	1.51429	0.001	0.001	0.001	0.001	0.001	0.001	0.001	0.001	0.001	0.001	0.001	0.001	0.001	0.001	0.001	0.001	0.001	0.001	0.001	0.001	0.001	0.001	0.001	0.001	0.001	0.001	0.001
			0.001	1.11	0.001	0.96	0.001	1.01	0.001	1.24	0.86	1.1	7.98	1.27	1.15	1.76	3.82	36	29.47	27.89	7.47	1.58	0.001	0.001	0.001	0.001	0.001	0.001	0.001	0.001	0.001	0.001	0.001	0.001	0.001	0.001	0.001	0.001	0.001	0.001	0.001	0.001	0.001	0.001	0.001	0.001	0.001	0.001	0.001
			0.001	1.02	0.001	0.94	0.001	1.01	0.001	1.17	0.92	1.47	8.62	1.34	1.07	1.71	3.84	37.11	29.58	27.76	7.94	1.44	0.001	0.001	0.001	0.001	0.001	0.001	0.001	0.001	0.001	0.001	0.001	0.001	0.001	0.001	0.001	0.001	0.001	0.001	0.001	0.001	0.001	0.001	0.001	0.001	0.001	0.001	0.001
		12	0.94	0.001	0.001	0.91	0.882793	0.99	0.92	2.03	0.98	2.65	20.34	2.16	2.51	5.2	7.02	75.92	59.76	60.85	17.89	2.08	0.001	0.001	0.001	0.001	0.001	0.001	0.001	0.001	0.001	0.001	0.001	0.001	0.001	0.001	0.001	0.001	0.001	0.001	0.001	0.001	0.001	0.001	0.001	0.001	0.001	0.001	0.001
			0.9	0.001	0.001	0.95	0.87	0.96	0.89	2.24	0.99	2.54	19.77	2.05	2.32	5.08	7.11	75.65	58.61	61.21	15.68	1.99	0.001	0.001	0.001	0.001	0.001	0.001	0.001	0.001	0.001	0.001	0.001	0.001	0.001	0.001	0.001	0.001	0.001	0.001	0.001	0.001	0.001	0.001	0.001	0.001	0.001	0.001	0.001
			0.91	0.001	0.001	0.94	0.88	0.95	0.91	2.01	0.98	2.87	20.42	2.15	2.23	5.27	7	76.19	59.56	60.48	18.68	2.11	0.001	0.001	0.001	0.001	0.001	0.001	0.001	0.001	0.001	0.001	0.001	0.001	0.001	0.001	0.001	0.001	0.001	0.001	0.001	0.001	0.001	0.001	0.001	0.001	0.001	0.001	0.001
LIP36	2	4	0.001	0.001	0.001	0.001	0.001	0.001	0.001	0.001	0.001	0.001	0.53	0.001	0.001	0.001	0.3	4.52	2.94	3.44	0.83	0.24	0.001	0.001	0.001	0.001	0.001	0.001	0.001	0.001	0.001	0.001	0.001	0.001	0.001	0.001	0.001	0.001	0.001	0.001	0.001	0.001	0.001	0.001	0.001	0.001	0.001	0.001	0.001
			0.001	0.001	0.001	0.001	0.001	0.001	0.001	0.001	0.001	0.001	0.57	0.001	0.001	0.001	0.36	4.76	3.03	3.43	0.8	0.34	0.001	0.001	0.001	0.001	0.001	0.001	0.001	0.001	0.001	0.001	0.001	0.001	0.001	0.001	0.001	0.001	0.001	0.001	0.001	0.001	0.001	0.001	0.001	0.001	0.001	0.001	0.001
			0.001	0.001	0.001	0.001	0.001	0.001	0.001	0.001	0.001	0.001	0.53	0.001	0.001	0.001	0.31	4.29	2.84	3.06	0.82	0.31	0.001	0.001	0.001	0.001	0.001	0.001	0.001	0.001	0.001	0.001	0.001	0.001	0.001	0.001	0.001	0.001	0.001	0.001	0.001	0.001	0.001	0.001	0.001	0.001	0.001	0.001	0.001
		12	0.92	1.21	0.001	1.24	0.95	1.43	0.9	1.32	0.001	2.13	16.88	1.62	1.95	3.19	6.1	72.56	65.01	61.89	16.13	2.78	0.001	0.001	0.001	0.001	0.001	0.001	0.001	0.001	0.001	0.001	0.001	0.001	0.001	0.001	0.001	0.001	0.001	0.001	0.001	0.001	0.001	0.001	0.001	0.001	0.001	0.001	0.001
			0.95	1.04	0.001	1.08	0.82	1.27	0.78	1.67	0.001	2.08	17.99	1.21	1.67	3.43	5.87	73.26	64.9	59.64	15.89	2.98	0.001	0.001	0.001	0.001	0.001	0.001	0.001	0.001	0.001	0.001	0.001	0.001	0.001	0.001	0.001	0.001	0.001	0.001	0.001	0.001	0.001	0.001	0.001	0.001	0.001	0.001	0.001
			0.9	1.2	0.001	1.34	0.89	1.08	0.9	1.57	0.001	2.19	17.37	1.67	1.92	3.2	6.32	72.76	62.9	61.34	16.79	2.98	0.001	0.001	0.001	0.001	0.001	0.001	0.001	0.001	0.001	0.001	0.001	0.001	0.001	0.001	0.001	0.001	0.001	0.001	0.001	0.001	0.001	0.001	0.001	0.001	0.001	0.001	0.001
LIP37	2	4	0.92	0.96	0.001	0.93	0.89	0.94	0.9	1.47	1.13	1.73	13.21	3.79	1.47	1.31	13.32	69.81	60.22	69.16	16.4	2.09	0.001	0.001	0.001	0.001	0.001	0.001	0.001	0.001	0.001	0.001	0.001	0.001	0.001	0.001	0.001	0.001	0.001	0.001	0.001	0.001	0.001	0.001	0.001	0.001	0.001	0.001	0.001
			0.91	0.95	0.001	0.91	0.88	0.92	0.86	1.38	1.1	1.63	12.89	3.67	1.21	1.01	14	73.39	59.8	68.44	16.23	2.03	0.001	0.001	0.001	0.001	0.001	0.001	0.001	0.001	0.001	0.001	0.001	0.001	0.001	0.001	0.001	0.001	0.001	0.001	0.001	0.001	0.001	0.001	0.001	0.001	0.001	0.001	0.001
			0.92	0.93	0.001	0.95	0.89	0.92	0.9	1.63	1.1	1.87	13.53	3.22	1.73	1.45	13.88	71.32	61.1	69.87	16.47	2.75	0.001	0.001	0.001	0.001	0.001	0.001	0.001	0.001	0.001	0.001	0.001	0.001	0.001	0.001	0.001	0.001	0.001	0.001	0.001	0.001	0.001	0.001	0.001	0.001	0.001	0.001	0.001
		12	0.91	1.19	0.001	1.17	0.96	1.48	1.04	1.31	1.13	1.8	2.65	1.63	1.43	2.69	3.74	46.41	33.63	32.67	8.99	5.89	0.001	0.001	0.001	0.001	0.001	0.001	0.001	0.001	0.001	0.001	0.001	0.001	0.001	0.001	0.001	0.001	0.001	0.001	0.001	0.001	0.001	0.001	0.001	0.001	0.001	0.001	0.001
			0.94	1.4	0.001	1.2	0.92	1.33	1.01	1.33	1.22	1.63	2.5	1.68	1.51	2.45	3.42	43.87	32.37	31.11	7.78	5.99	0.001	0.001	0.001	0.001	0.001	0.001	0.001	0.001	0.001	0.001	0.001	0.001	0.001	0.001	0.001	0.001	0.001	0.001	0.001	0.001	0.001	0.001	0.001	0.001	0.001	0.001	0.001
			0.92	1.39	0.001	1.6	0.99	1.89	1.03	1.29	1.15	1.88	2.72	1.61	1.43	2.7	3.84	46.12	35.17	34.89	9.33	5.45	0.001	0.001	0.001	0.001	0.001	0.001	0.001	0.001	0.001	0.001	0.001	0.001	0.001	0.001	0.001	0.001	0.001	0.001	0.001	0.001	0.001	0.001	0.001	0.001	0.001	0.001	0.001
LIP38	2	4	0.91	0.9	0.001	0.870819	0.81	0.85	0.82	0.9	0.79	0.91	2.92	0.93	0.83	1.39	2.76	19.67	13.43	12.67	4.03	0.97	0.81	0.69	0.71	0.86	0.74	0.73	0.77	0.75	0.74	0.63	0.7	0.001	0.001	0.001	0.001	0.001	0.001	0.001	0.001	0.001	0.001	0.001	0.001	0.001	0.001	0.001	0.001
			0.9	0.93	0.001	0.88	0.83	0.88	0.79	0.9	0.77	0.89	2.87	0.98	0.87	1.12	2.88	18.73	13.89	12.63	3.96	1	0.8	0.65	0.77	0.9	0.68	0.79	0.79	0.71	0.71	0.61	0.6	0.001	0.001	0.001	0.001	0.001	0.001	0.001	0.001	0.001	0.001	0.001	0.001	0.001	0.001	0.001	0.001
			0.91	0.91	0.001	0.87	0.87	0.81	0.8	0.88	0.83	0.9	3.22	0.95	0.88	1.35	2.78	20	13.22	12.29	4.07	0.97	0.81	0.66	0.71	0.88	0.7	0.8	0.8	0.7	0.76	0.73	0.61	0.001	0.001	0.001	0.001	0.001	0.001	0.001	0.001	0.001	0.001	0.001	0.001	0.001	0.001	0.001	0.001
		12	0.9	0.001	0.001	0.89	0.81	0.9	0.81	0.9	0.8	0.85	1.5	0.82	0.91	0.94	1.13	9.33	6.44	7.36	2.12	0.8	0.99	0.68	0.75	1.1	0.72	0.87	0.93	0.71	0.75	0.75	0.66	0.001	0.001	0.001	0.001	0.001	0.001	0.001	0.001	0.001	0.001	0.001	0.001	0.001	0.001	0.001	0.001
			0.97	0.001	0.001	0.9	0.88	0.88	0.83	0.81	0.83	0.82	1.22	0.88	0.9	0.92	1.17	9.83	6.34	7.89	2.1	0.85	0.91	0.66	0.72	1.2	0.86	0.85	0.94	0.73	0.71	0.77	0.64	0.001	0.001	0.001	0.001	0.001	0.001	0.001	0.001	0.001	0.001	0.001	0.001	0.001	0.001	0.001	0.001
			0.91	0.001	0.001	0.88	0.83	0.83	0.81	0.83	0.8	0.85	1.74	0.85	0.89	0.93	1.1	9.23	6.51	7.85	2.44	0.84	0.95	0.64	0.83	1.11	0.68	0.81	0.9	0.71	0.78	0.75	0.68	0.001	0.001	0.001	0.001	0.001	0.001	0.001	0.001	0.001	0.001	0.001	0.001	0.001	0.001	0.001	0.001
LIP39	2	4	0.001	0.89	0.001	0.89	0.85	0.92	0.8	1.1	0.84	1.2	5.6	3.4	1	1.6	3.51	216.89	14.38	14.57	5.12	1.96	0.001	0.001	0.001	0.001	0.001	0.001	0.001	0.001	0.001	0.001	0.001	0.001	0.001	0.001	0.001	0.001	0.001	0.001	0.001	0.001	0.001	0.001	0.001	0.001	0.001	0.001	0.001
			0.001	0.9	0.001	0.88	0.84	0.89	0.8	1.22	0.87	1.19	5.33	3.47	1.23	1.7	3.23	224.54	15.02	14.12	5.23	2.07	0.001	0.001	0.001	0.001	0.001	0.001	0.001	0.001	0.001	0.001	0.001	0.001	0.001	0.001	0.001	0.001	0.001	0.001	0.001	0.001	0.001	0.001	0.001	0.001	0.001	0.001	0.001
			0.001	0.93	0.001	0.92	0.82	0.88	0.85	1.08	0.79	1.12	5.77	3.29	1.08	1.25	3.19	220.75	15.65	14.11	4.43	2.05	0.001	0.001	0.001	0.001	0.001	0.001	0.001	0.001	0.001	0.001	0.001	0.001	0.001	0.001	0.001	0.001	0.001	0.001	0.001	0.001	0.001	0.001	0.001	0.001	0.001	0.001	0.001
		12	0.001	1.14	0.001	1.11	0.91	1.21	0.89	1.2	0.99	1.23	8.34	1.23	1.45	3.46	4.02	54.32	52.21	32.44	12.11	2.99	0.001	0.001	0.001	0.001	0.001	0.001	0.001	0.001	0.001	0.001	0.001	0.001	0.001	0.001	0.001	0.001	0.001	0.001	0.001	0.001	0.001	0.001	0.001	0.001	0.001	0.001	0.001
			0.001	1.13	0.001	1.07	0.89	1.16	0.88	1.18	0.89	1.5	8.22	1.67	1.13	3.23	3.21	51.21	53.22	36.76	12.78	3.79	0.001	0.001	0.001	0.001	0.001	0.001	0.001	0.001	0.001	0.001	0.001	0.001	0.001	0.001	0.001	0.001	0.001	0.001	0.001	0.001	0.001	0.001	0.001	0.001	0.001	0.001	0.001
			0.001	1.15	0.001	1.09	0.9	1.16	0.94	1.04	0.9	1.51	7.66	1.48	1.17	3.49	4.45	51.38	50.78	36.41	12.45	3.67	0.001	0.001	0.001	0.001	0.001	0.001	0.001	0.001	0.001	0.001	0.001	0.001	0.001	0.001	0.001	0.001	0.001	0.001	0.001	0.001	0.001	0.001	0.001	0.001	0.001	0.001	0.001
LIP40	2	4	0.9	1.04	0.001	1.05	0.82	1.25	0.83	2.12	0.99	3.1	25.63	1.87	2.74	5.32	11.03	111.45	74.32	83.51	18.69	6.43	0.001	0.001	0.001	0.001	0.001	0.001	0.001	0.001	0.001	0.001	0.001	0.001	0.001	0.001	0.001	0.001	0.001	0.001	0.001	0.001	0.001	0.001	0.001	0.001	0.001	0.001	0.001
			0.96	1	0.001	1	0.87	1.21	0.9	2.35	0.92	3.06	27.33	1.57	2.39	5.46	11.23	112.56	78.54	84.76	18.54	6.54	0.001	0.001	0.001	0.001	0.001	0.001	0.001	0.001	0.001	0.001	0.001	0.001	0.001	0.001	0.001	0.001	0.001	0.001	0.001	0.001	0.001	0.001	0.001	0.001	0.001	0.001	0.001
			0.9	1	0.001	1.03	0.8	1.17	0.9	2.36	0.93	3.05	27.01	1.93	2.85	5.02	10.21	117.54	72.61	87.43	19.32	7.29	0.001	0.001	0.001	0.001	0.001	0.001	0.001	0.001	0.001	0.001	0.001	0.001	0.001	0.001	0.001	0.001	0.001	0.001	0.001	0.001	0.001	0.001	0.001	0.001	0.001	0.001	0.001
		12	0.99	1.23	0.001	1.44	1	1.32	1.03	1.4	1.22	1.66	8.9	1.1	1.32	2.37	4.21	41.32	36.34	34.21	12.35	6	0.001	0.001	0.001	0.001	0.001	0.001	0.001	0.001	0.001	0.001	0.001	0.001	0.001	0.001	0.001	0.001	0.001	0.001	0.001	0.001	0.001	0.001	0.001	0.001	0.001	0.001	0.001
			0.91	1.45	0.001	1.32	0.99	1.56	1.1	1.44	1.1	1.43	8.43	1.1	1.48	3.13	4.11	45.12	34.21	33.22	11.21	6.22	0.001	0.001	0.001	0.001	0.001	0.001	0.001	0.001	0.001	0.001	0.001	0.001	0.001	0.001	0.001	0.001	0.001	0.001	0.001	0.001	0.001	0.001	0.001	0.001	0.001	0.001	0.001
			0.92	1.29	0.001	1.74	1	1.48	1.02	1.11	1.12	1.63	8.45	1.05	1.97	2.12	3.65	40	37.67	32.24	11.12	5.97	0.001	0.001	0.001	0.001	0.001	0.001	0.001	0.001	0.001	0.001	0.001	0.001	0.001	0.001	0.001	0.001	0.001	0.001	0.001	0.001	0.001	0.001	0.001	0.001	0.001	0.001	0.001
LIP41	2	4	1.4	1.56	0.001	1.57	1.33	1.58	1.25	2.67	1.38	1.61	9.97	1.53	1.55	2.22	1.97	19.69	14.47	14.27	6.68	3.32	1.69	1.05	1.85	4.21	1.62	1.48	2.03	1.34	1.25	1.22	1.03	0.001	0.001	0.001	0.001	0.001	0.001	0.001	0.001	0.001	0.001	0.001	0.001	0.001	0.001	0.001	0.001
			1.43	1.55	0.001	1.56	1.32	1.58	1.24	2.64	1.38	1.6	8.56	1.54	1.5	2.34	1.9	18.48	15.68	15.64	7.25	3.46	1.59	1.05	1.87	3.67	1.64	1.49	1.98	1.32	1.24	1.26	1.03	0.001	0.001	0.001	0.001	0.001	0.001	0.001	0.001	0.001	0.001	0.001	0.001	0.001	0.001	0.001	0.001
			1.42	1.54	0.001	1.56	1.31	1.87	1.24	2.7	1.37	1.63	8.99	1.69	1.54	2.41	1.94	18	17.25	14.25	6.74	3.1	1.55	1.05	1.92	3.91	1.69	1.46	1.95	1.34	1.25	1.25	1.03	0.001	0.001	0.001	0.001	0.001	0.001	0.001	0.001	0.001	0.001	0.001	0.001	0.001	0.001	0.001	0.001
		12	1.39	1.43	0.001	1.45	1.3	1.53	1.27	1.94	1.33	2.06	7.52	1.84	2.01	3.61	2.91	26.37	25.39	19.19	9.6	4.3	1.73	1.1	2.45	4.62	1.82	1.61	1.97	1.67	1.31	1.29	1.1	0.001	0.001	0.001	0.001	0.001	0.001	0.001	0.001	0.001	0.001	0.001	0.001	0.001	0.001	0.001	0.001
			1.38	1.46	0.001	1.44	1.3	1.51	1.27	1.92	1.33	2.04	6.45	1.65	1.85	3.51	3.01	27.45	24.65	20	8.16	4.95	1.74	1.12	2.3	5.27	1.8	1.61	1.94	1.64	1.31	1.3	1.11	0.001	0.001	0.001	0.001	0.001	0.001	0.001	0.001	0.001	0.001	0.001	0.001	0.001	0.001	0.001	0.001
			1.36	1.41	0.001	1.43	1.31	1.52	1.27	1.9	1.3	2.04	7.06	1.74	1.95	3.26	2.92	28.59	23.59	21.03	10.26	4.84	1.73	1.11	2.38	5.41	1.86	1.6	1.92	1.65	1.3	1.31	1.1	0.001	0.001	0.001	0.001	0.001	0.001	0.001	0.001	0.001	0.001	0.001	0.001	0.001	0.001	0.001	0.001
LIP42	2	4	1.37	1.41	0.001	1.4	1.29	1.45	1.24	1.79	1.38	1.49	4.43	1.64	1.36	1.88	1.84	13.44	9.67	11.52	5.62	2.25	1.18	0.99	1.7	2.17	1.44	1.14	1.27	1.22	1.08	1.04	0.98	0.001	0.001	0.001	0.001	0.001	0.001	0.001	0.001	0.001	0.001	0.001	0.001	0.001	0.001	0.001	0.001
			1.42	1.4	0.001	1.4	1.28	1.44	1.24	1.8	1.37	1.42	4.4	1.66	1.3	1.84	1.83	12.56	10.16	12.14	6.59	2.65	1.18	0.99	1.74	2.84	1.44	1.14	1.26	1.22	1.08	1.04	0.9	0.001	0.001	0.001	0.001	0.001	0.001	0.001	0.001	0.001	0.001	0.001	0.001	0.001	0.001	0.001	0.001
			1.41	1.39	0.001	1.41	1.28	1.46	1.24	1.81	1.36	1.48	5.09	1.59	1.34	1.89	1.82	12.995	11.48	12.95	7.06	2.35	1.18	0.99	1.71	2.53	1.41	1.14	1.24	1.22	1.08	1.05	0.98	0.001	0.001	0.001	0.001	0.001	0.001	0.001	0.001	0.001	0.001	0.001	0.001	0.001	0.001	0.001	0.001
		12	1.39	1.49	0.001	1.48	1.92	1.66	1.26	2.93	1.36	1.75	17.86	1.91	1.7	4.07	3.7	40.76	32.08	21.4	13	4.28	1.44	1.02	1.8	3.39	1.45	1.28	1.4	1.44	1.19	1.11	1.03	0.001	0.001	0.001	0.001	0.001	0.001	0.001	0.001	0.001	0.001	0.001	0.001	0.001	0.001	0.001	0.001
			1.33	1.47	0.001	1.48	1.94	1.67	1.26	3	1.34	1.74	16.45	1.84	1.74	4.16	3.46	38.65	30.15	22.35	12.14	4.22	1.41	1.02	1.82	3.91	1.43	1.3	1.4	1.46	1.19	1.11	1.03	0.001	0.001	0.001	0.001	0.001	0.001	0.001	0.001	0.001	0.001	0.001	0.001	0.001	0.001	0.001	0.001
			1.35	1.48	0.001	1.47	1.95	1.67	1.28	3.01	1.35	1.76	18.36	1.93	1.71	4.31	3.59	39.26	31.69	22.14	12.98	4.53	1.43	1.02	1.84	4.07	1.46	1.31	1.45	1.46	1.2	1.12	1.03	0.001	0.001	0.001	0.001	0.001	0.001	0.001	0.001	0.001	0.001	0.001	0.001	0.001	0.001	0.001	0.001
LIP43	2	4	1.41	1.44	1.3	1.43	1.34	1.34	2.49	1.41	2.01	2.08	2.44	2.14	2.14	4.43	4.9	38.97	32.62	28.53	10.08	2.36	2.11	1.19	1.85	4.14	1.7	1.53	3.09	1.68	2.03	1.51	1.1	0.001	0.001	0.001	0.001	0.001	0.001	0.001	0.001	0.001	0.001	0.001	0.001	0.001	0.001	0.001	0.001
			1.42	1.41	1.32	1.44	1.32	1.35	2.5	1.43	2.01	2	2.16	2.1	2.1	4.41	4.84	37.15	30.21	29.18	11.48	2.35	2.32	1.2	1.8	4.23	1.72	1.51	3.59	1.64	2.03	1.54	1.1	0.001	0.001	0.001	0.001	0.001	0.001	0.001	0.001	0.001	0.001	0.001	0.001	0.001	0.001	0.001	0.001
			1.41	1.43	1.31	1.43	1.32	1.35	2.47	1.42	1.98	2.04	2.84	2.16	2.13	4.59	4.56	39.54	30.95	27.09	12.59	2.59	2.45	1.2	1.81	4.91	1.76	1.5	3.48	1.65	2.31	1.53	1.1	0.001	0.001	0.001	0.001	0.001	0.001	0.001	0.001	0.001	0.001	0.001	0.001	0.001	0.001	0.001	0.001
		12	1.41	1.78	1.3	1.67	1.37	1.77	1.32	2.53	1.85	1.84	9.41	2.46	1.89	5.01	4.45	36.65	43.1	15.03	9.12	5.66	2.29	1.21	2.97	5.36	1.86	1.55	2.26	2.12	1.51	1.42	1.32	0.001	0.001	0.001	0.001	0.001	0.001	0.001	0.001	0.001	0.001	0.001	0.001	0.001	0.001	0.001	0.001
			1.45	1.7	1.3	1.61	1.37	1.74	1.3	2.54	1.88	1.88	8.45	2.16	1.89	5.26	4.35	35.65	40.15	16.64	9.62	4.26	2.3	1.21	2.65	5	1.84	1.55	2.65	2.54	1.5	1.43	1.31	0.001	0.001	0.001	0.001	0.001	0.001	0.001	0.001	0.001	0.001	0.001	0.001	0.001	0.001	0.001	0.001
			1.42	1.76	1.31	1.65	1.36	1.75	1.3	2.5	1.84	1.84	8.79	2.74	1.84	5.31	4.62	35.21	41.48	14.33	9.54	5.08	2	1.21	1.95	5	1.82	1.59	2.74	2.34	1.53	1.41	1.3	0.001	0.001	0.001	0.001	0.001	0.001	0.001	0.001	0.001	0.001	0.001	0.001	0.001	0.001	0.001	0.001
LIP44	2	4	1.39	1.53	1.3	1.56	1.34	1.64	1.98	2.29	1.54	1.64	6.47	2.18	1.63	3.4	2.96	35.58	19.17	27.08	8.67	3.28	1.79	1.13	2.17	5.21	1.71	1.33	2.11	1.62	1.62	1.3	1.18	0.001	0.001	0.001	0.001	0.001	0.001	0.001	0.001	0.001	0.001	0.001	0.001	0.001	0.001	0.001	0.001
			1.36	1.54	1.31	1.54	1.32	1.63	2	2.27	1.53	1.69	6.12	2.17	1.61	3.26	2.48	36.49	17.49	28.11	8.47	3.89	1.81	1.13	2.2	5.63	1.7	1.3	2.33	1.6	1.62	1.3	1.18	0.001	0.001	0.001	0.001	0.001	0.001	0.001	0.001	0.001	0.001	0.001	0.001	0.001	0.001	0.001	0.001
			1.39	1.51	1.3	1.55	1.32	1.65	1.99	2.26	1.51	1.68	5.98	2.29	1.67	3.59	2.59	38	17	28	6.95	4.08	1.83	1.13	2.21	7.13	1.76	1.32	2.45	1.63	1.63	1.31	1.18	0.001	0.001	0.001	0.001	0.001	0.001	0.001	0.001	0.001	0.001	0.001	0.001	0.001	0.001	0.001	0.001
		12	1.39	1.66	1.3	1.65	1.35	1.69	1.31	2.87	1.81	1.84	9.86	3.29	2.43	8.51	4.98	70.72	72.38	45.53	20.22	4.13	2.1	1.51	3.22	8.75	1.98	1.6	2.19	2.06	1.39	1.38	1.21	0.001	0.001	0.001	0.001	0.001	0.001	0.001	0.001	0.001	0.001	0.001	0.001	0.001	0.001	0.001	0.001
			1.38	1.62	1.31	1.66	1.35	1.68	1.3	2.76	1.8	1.8	10.16	3.35	2.34	8.46	4.75	67.49	69.26	42.15	18.46	4.65	2.26	1.54	3.26	8.47	1.94	1.62	2.21	2.15	1.38	1.38	1.21	0.001	0.001	0.001	0.001	0.001	0.001	0.001	0.001	0.001	0.001	0.001	0.001	0.001	0.001	0.001	0.001
			1.38	1.63	1.3	1.66	1.34	1.67	1.31	2.84	1.8	1.82	10.86	3.26	2.15	8.32	4.86	71.45	68.49	41.95	21.41	4.71	2.35	1.55	3.35	8	1.91	1.6	2.95	2.21	1.39	1.37	1.23	0.001	0.001	0.001	0.001	0.001	0.001	0.001	0.001	0.001	0.001	0.001	0.001	0.001	0.001	0.001	0.001
LIP45	2	4	1.44	1.98	0.001	1.84	1.44	1.72	1.36	2.7	1.53	1.95	10.43	1.93	2.56	6.75	4.34	36.45	30.89	29.24	15.77	3.83	2.06	1.16	2.15	7.68	1.95	1.56	2.15	2.45	1.43	1.5	1.32	0.001	0.001	0.001	0.001	0.001	0.001	0.001	0.001	0.001	0.001	0.001	0.001	0.001	0.001	0.001	0.001
			1.41	1.94	0.001	1.87	1.44	1.7	1.35	2.74	1.51	2	10.12	1.9	2.49	5.69	4.32	38.29	28.74	30.65	14.59	3.05	2.34	1.17	2.24	7.14	1.84	1.54	2.84	2.49	1.42	1.54	1.31	0.001	0.001	0.001	0.001	0.001	0.001	0.001	0.001	0.001	0.001	0.001	0.001	0.001	0.001	0.001	0.001
			1.42	1.99	0.001	1.85	1.42	1.71	1.34	2.73	1.52	1.98	10.86	1.98	2.6	5.89	4.29	37.47	33.85	32.59	14.21	3.89	2.26	1.17	2.1	7.26	1.88	1.58	2.65	2.31	1.4	1.52	1.3	0.001	0.001	0.001	0.001	0.001	0.001	0.001	0.001	0.001	0.001	0.001	0.001	0.001	0.001	0.001	0.001
		12	1.41	1.46	0.001	1.5	1.33	1.46	1.26	3.16	1.38	1.87	12.16	1.67	1.83	3.9	3.52	61.76	46.33	19.22	9.3	2.71	2.33	1.25	2.28	6.04	2.15	1.38	3.01	2.04	2.21	1.62	1.16	0.001	0.001	0.001	0.001	0.001	0.001	0.001	0.001	0.001	0.001	0.001	0.001	0.001	0.001	0.001	0.001
			1.44	1.44	0.001	1.54	1.31	1.44	1.24	3.1	1.38	1.88	11.39	1.6	1.79	4.21	3.65	65.29	44.25	20.15	8.46	2.41	2.15	1.23	2.1	6.94	1.94	1.37	3.84	2.11	2.36	1.62	1.16	0.001	0.001	0.001	0.001	0.001	0.001	0.001	0.001	0.001	0.001	0.001	0.001	0.001	0.001	0.001	0.001
			1.42	1.44	0.001	1.52	1.31	1.45	1.25	3	1.37	1.89	11.95	1.65	1.73	4.16	3.74	64.13	45.65	22.99	8.97	2.96	2.1	1.25	2.16	7.06	2.01	1.35	3.74	2.34	2.45	1.64	1.15	0.001	0.001	0.001	0.001	0.001	0.001	0.001	0.001	0.001	0.001	0.001	0.001	0.001	0.001	0.001	0.001
LIP46	2	4	1.38	1.4	0.001	1.37	1.31	1.33	1.27	1.97	1.35	1.63	5.25	1.71	1.55	2.46	2.19	16.38	13.78	10.49	5.16	1.81	1.51	1.06	1.4	2.64	1.3	1.23	1.75	1.43	1.33	1.18	1.14	0.001	0.001	0.001	0.001	0.001	0.001	0.001	0.001	0.001	0.001	0.001	0.001	0.001	0.001	0.001	0.001
			1.38	1.39	0.001	1.36	1.3	1.31	1.3	1.98	1.34	1.64	2.16	1.69	1.54	2.39	2	14.28	12.65	9.84	4.98	1.8	1.52	1.06	1.41	2.59	1.32	1.23	1.74	1.4	1.31	1.19	1.15	0.001	0.001	0.001	0.001	0.001	0.001	0.001	0.001	0.001	0.001	0.001	0.001	0.001	0.001	0.001	0.001
			1.36	1.38	0.001	1.35	1.32	1.32	1.29	2	1.36	1.62	5.31	1.7	1.56	2.34	2.15	17.46	14.73	10.86	4.86	1.85	1.54	1.06	1.43	2.78	1.31	1.22	1.79	1.41	1.3	1.19	1.14	0.001	0.001	0.001	0.001	0.001	0.001	0.001	0.001	0.001	0.001	0.001	0.001	0.001	0.001	0.001	0.001
		12	1.39	1.5	0.001	1.48	1.35	1.44	1.3	2.13	1.41	1.88	7.43	1.96	1.88	4.53	3	26.7	30.78	21.36	11.82	3.78	1.76	1.11	2.14	4.2	1.73	1.42	1.73	1.85	1.25	1.29	1.25	0.001	0.001	0.001	0.001	0.001	0.001	0.001	0.001	0.001	0.001	0.001	0.001	0.001	0.001	0.001	0.001
			1.37	1.53	0.001	1.45	1.34	1.45	1.3	2.1	1.4	1.89	7.29	1.95	1.84	4.42	3.09	26.04	29.48	22.36	10.42	3.95	1.74	1.11	2.1	4.16	1.74	1.4	1.74	1.81	1.26	1.29	1.24	0.001	0.001	0.001	0.001	0.001	0.001	0.001	0.001	0.001	0.001	0.001	0.001	0.001	0.001	0.001	0.001
			1.37	1.52	0.001	1.46	1.33	1.46	1.3	2.14	1.41	1.87	7.32	1.99	1.86	4.46	3.1	25.68	29.06	21.59	11.03	0.92	1.8	1.11	2.11	4.39	1.75	1.42	1.76	1.86	1.24	1.28	1.24	0.001	0.001	0.001	0.001	0.001	0.001	0.001	0.001	0.001	0.001	0.001	0.001	0.001	0.001	0.001	0.001
LIP47	2	4	1.39	1.63	1.3	1.66	1.42	1.5	1.3	2.17	1.47	1.99	9.89	2.5	2.02	4.58	4.37	35.52	25.68	25.2	12.24	3.78	1.79	1.06	1.9	4.68	1.57	1.63	2.68	1.62	1.39	1.25	1.006	0.001	0.001	0.001	0.001	0.001	0.001	0.001	0.001	0.001	0.001	0.001	0.001	0.001	0.001	0.001	0.001
			1.38	1.61	1.31	1.67	1.43	1.51	1.31	2.2	1.48	2.03	9.75	2.47	1.98	4.5	4.35	32.65	24.36	25.64	11.98	3.41	1.77	1.06	1.89	3.1	1.54	1.6	2.45	1.69	1.34	1.26	1.06	0.001	0.001	0.001	0.001	0.001	0.001	0.001	0.001	0.001	0.001	0.001	0.001	0.001	0.001	0.001	0.001
			1.39	1.6	1.3	1.66	1.41	1.49	1.31	2.19	1.46	2.01	9.81	2.4	1.94	4.6	4.29	34.19	24.11	23.14	12.36	3.26	1.77	1.06	1.9	3.08	1.52	1.61	2.35	1.67	1.35	1.26	1.06	0.001	0.001	0.001	0.001	0.001	0.001	0.001	0.001	0.001	0.001	0.001	0.001	0.001	0.001	0.001	0.001
		12	1.4	1.46	1.3	1.46	1.33	1.55	1.27	1.83	1.45	1.73	6.37	1.92	1.72	3.22	2.73	22.76	23.17	13.91	8.97	4.05	1.46	1.04	2.01	3.38	1.57	1.39	1.5	1.51	1.15	1.22	1.1	0.001	0.001	0.001	0.001	0.001	0.001	0.001	0.001	0.001	0.001	0.001	0.001	0.001	0.001	0.001	0.001
			1.4	1.43	1.31	1.43	1.31	1.53	1.27	1.84	1.46	1.74	6.47	1.93	1.74	3.26	2.74	20.46	22.15	14.56	9.75	4.65	1.45	1.04	1.98	3.59	1.59	1.38	1.49	1.5	1.14	1.21	1.09	0.001	0.001	0.001	0.001	0.001	0.001	0.001	0.001	0.001	0.001	0.001	0.001	0.001	0.001	0.001	0.001
			1.42	1.45	1.31	1.43	1.3	1.54	1.27	1.79	1.43	1.75	6.51	1.95	1.75	2.3	2.8	22.57	22.89	12.48	9.36	4.26	1.46	1.04	1.96	3.26	1.58	1.37	1.51	1.54	1.14	1.21	1.09	0.001	0.001	0.001	0.001	0.001	0.001	0.001	0.001	0.001	0.001	0.001	0.001	0.001	0.001	0.001	0.001
LIP48	2	4	1.39	1.45	1.32	1.44	1.35	1.3	1.28	3.16	1.32	1.82	12.85	2.14	2.39	4.46	3.93	34.31	24.71	30.01	7.47	2.31	2.38	1.09	1.35	5.31	1.37	1.44	1.12	1.37	1.39	1.12	1.04	0.001	0.001	0.001	0.001	0.001	0.001	0.001	0.001	0.001	0.001	0.001	0.001	0.001	0.001	0.001	0.001
			1.38	1.44	1.31	1.42	1.34	1.3	1.28	3.1	1.31	1.8	12.74	2.11	2.34	4.4	3.89	35.38	25	32.54	6.89	2.54	2.34	1.09	1.32	4.98	1.37	1.43	1.12	1.34	1.36	1.12	1.04	0.001	0.001	0.001	0.001	0.001	0.001	0.001	0.001	0.001	0.001	0.001	0.001	0.001	0.001	0.001	0.001
			1.39	1.46	1.33	1.43	1.36	1.31	1.26	3.1	1.3	1.85	12.73	2.19	2.31	4.49	4	35.29	25.63	31.48	6.74	2.14	2.41	1.1	1.36	4.56	1.36	1.42	1.12	1.36	1.37	1.12	1.04	0.001	0.001	0.001	0.001	0.001	0.001	0.001	0.001	0.001	0.001	0.001	0.001	0.001	0.001	0.001	0.001
		12	1.38	1.48	1.31	1.43	1.39	1.34	1.26	2.33	1.35	1.7	5.61	1.87	1.73	2.86	2.3	22.51	18.75	15.82	7.87	2.06	1.38	0.99	1.33	3.09	1.21	1.15	1.46	1.19	1.13	1.07	0.99	0.001	0.001	0.001	0.001	0.001	0.001	0.001	0.001	0.001	0.001	0.001	0.001	0.001	0.001	0.001	0.001
			1.37	1.5	1.31	14.43	1.37	1.33	1.25	2.21	1.34	1.73	5.68	1.84	1.7	2.79	2.39	24.35	17.98	15.11	7.48	1.99	1.35	0.99	1.31	3.16	1.21	1.15	1.42	1.19	1.13	1.07	0.99	0.001	0.001	0.001	0.001	0.001	0.001	0.001	0.001	0.001	0.001	0.001	0.001	0.001	0.001	0.001	0.001
			1.38	1.49	1.32	1.41	1.36	1.32	1.25	2.26	1.36	1.74	5.73	1.85	1.76	2.74	2.37	22.96	18	15.26	7.92	2	1.36	0.99	1.32	3.24	1.22	1.15	1.43	1.19	1.13	1.07	0.99	0.001	0.001	0.001	0.001	0.001	0.001	0.001	0.001	0.001	0.001	0.001	0.001	0.001	0.001	0.001	0.001
LIP49	2	4	1.39	1.47	1.31	1.43	1.4	1.36	1.28	2.25	1.35	1.83	7.33	1.85	1.9	3.2	2.69	23.7	16.77	14.67	6.5	1.87	1.89	1.09	1.54	4.44	1.44	1.41	2.49	1.29	1.35	1.16	1.04	0.001	0.001	0.001	0.001	0.001	0.001	0.001	0.001	0.001	0.001	0.001	0.001	0.001	0.001	0.001	0.001
			1.38	1.48	1.3	1.43	1.41	1.335	1.27	2.24	1.34	1.84	7.26	1.86	1.84	3.31	2.65	24	16.19	13.59	7.1	1.84	1.75	1.09	1.56	4.51	1.45	1.4	2.45	1.27	1.3	1.15	1.05	0.001	0.001	0.001	0.001	0.001	0.001	0.001	0.001	0.001	0.001	0.001	0.001	0.001	0.001	0.001	0.001
			1.37	1.45	1.32	1.43	1.41	1.36	1.27	2.19	1.36	1.85	7.3	1.84	1.85	3.34	2.6	23.58	16.45	13.12	7.24	1.79	1.69	1.08	1.54	4.26	1.46	1.43	2.39	1.29	1.32	1.15	1.05	0.001	0.001	0.001	0.001	0.001	0.001	0.001	0.001	0.001	0.001	0.001	0.001	0.001	0.001	0.001	0.001
		12	1.4	1.52	1.31	2.1	1.33	1.48	1.27	1.79	1.42	1.56	5.86	1.85	1.9	8.77	13.82	109.08	108.05	15.24	8.31	3.11	2.34	1.16	1.86	44.16	1.51	1.35	5.34	1.77	1.11	1.16	1.46	0.001	0.001	0.001	0.001	0.001	0.001	0.001	0.001	0.001	0.001	0.001	0.001	0.001	0.001	0.001	0.001
			1.41	1.5	1.32	2.13	1.32	1.49	1.28	1.77	1.43	1.54	5.79	1.84	3.95	8.74	12.95	98.35	107.56	16.48	9.54	3.19	2.36	1.17	1.79	12.35	1.52	1.32	4.89	1.74	1.11	1.16	1.42	0.001	0.001	0.001	0.001	0.001	0.001	0.001	0.001	0.001	0.001	0.001	0.001	0.001	0.001	0.001	0.001
			1.42	1.5	1.32	2.12	1.3	1.47	1.27	1.77	1.44	1.52	5.81	1.82	3.92	8.69	12.93	110.39	114.36	16.74	8.69	3.32	2.43	1.17	1.79	12.14	1.54	1.35	4.75	1.76	1.11	1.16	1.43	0.001	0.001	0.001	0.001	0.001	0.001	0.001	0.001	0.001	0.001	0.001	0.001	0.001	0.001	0.001	0.001
LIP50	2	4	1.39	1.51	1.31	1.6	1.44	1.38	1.33	2.03	1.33	1.66	7.12	1.75	1.9	4.1	3.63	34.1	28.37	29.06	9.56	1.92	2.11	1.07	1.35	6.12	1.32	1.47	2.38	1.44	1.36	1.18	1.08	0.001	0.001	0.001	0.001	0.001	0.001	0.001	0.001	0.001	0.001	0.001	0.001	0.001	0.001	0.001	0.001
			1.38	1.52	1.32	1.65	1.45	1.37	1.31	1.98	1.31	1.67	6.99	1.77	1.84	4.23	3.48	34.68	29.54	27.89	9.45	1.84	2.13	1.07	1.34	6.98	1.31	1.46	2.69	1.45	1.34	1.19	1.08	0.001	0.001	0.001	0.001	0.001	0.001	0.001	0.001	0.001	0.001	0.001	0.001	0.001	0.001	0.001	0.001
			1.37	1.51	1.33	1.63	1.46	1.36	1.3	1.99	1.3	1.64	7.12	1.74	1.91	4.18	3.51	35.21	27.85	28.95	9.11	1.95	2.26	1.308	1.36	5.98	1.3	1.48	2.54	1.41	1.33	1.18	1.08	0.001	0.001	0.001	0.001	0.001	0.001	0.001	0.001	0.001	0.001	0.001	0.001	0.001	0.001	0.001	0.001
		12	1.42	1.54	1.31	1.61	1.42	1.47	1.36	3.21	1.42	2.26	11.71	2.84	2.1	4.78	3.65	42.59	34.29	25.15	12.85	4.77	1.77	1.09	2.09	6.23	1.51	1.48	1.81	1.9	1.32	1.34	1.21	0.001	0.001	0.001	0.001	0.001	0.001	0.001	0.001	0.001	0.001	0.001	0.001	0.001	0.001	0.001	0.001
			1.41	1.55	1.3	1.6	1.43	1.46	1.34	3.18	1.43	2.31	10.68	2.65	2.16	4.65	3.57	41.26	33.26	26.48	11.24	4.29	1.74	1.1	2.1	7.16	1.54	1.48	1.84	1.91	1.3	1.35	1.21	0.001	0.001	0.001	0.001	0.001	0.001	0.001	0.001	0.001	0.001	0.001	0.001	0.001	0.001	0.001	0.001
			1.42	1.56	1.33	1.62	1.41	1.46	1.35	3.24	1.41	2.28	10.97	2.79	2.14	4.71	3.55	45.39	32.54	27	13.65	4.51	1.73	1.1	2.11	7.48	1.51	1.47	1.83	1.93	1.32	1.35	1.22	0.001	0.001	0.001	0.001	0.001	0.001	0.001	0.001	0.001	0.001	0.001	0.001	0.001	0.001	0.001	0.001
[truncated: 26 more columns]
